# Supplementary material for: Specific inhibition of the Survivin–CRM1 interaction by peptide-modified molecular tweezers
Source: Nat Commun. 2021 Mar 8;12:1505. doi: 10.1038/s41467-021-21753-9 (PMC7940618; doi:10.1038/s41467-021-21753-9)
Supplement: Supplementary file 3 — Source Data [file 41467_2021_21753_MOESM3_ESM.xlsx]

## Sheet: Figure 3a
Figure 3 a
time	cp	DH	INJV	Xt	Mt	XMt	NDH		time	cp	DH	INJV	Xt	Mt	XMt	NDH		time	cp	DH	INJV	Xt	Mt	XMt	NDH
4	4.92615	0.06637	0.4	0.3	0	0.00193	553.107		4	5.05048	-0.18056	0.4	0.3	0	0.00193	-1504.71		4	4.75405	-1.22547	0.4	0.4	0	0.00193	-7659.17
5	4.9265	-10.4873	1.5	0.29942	0.000576645	0.00918	-23305		5	5.05132	-11.2202	1.5	0.29942	0.000576645	0.00918	-24933.7		5	4.75379	-14.3812	1	0.39923	0.00076886	0.00676	-35953.1
6	4.9254	-10.4687	1.5	0.29727	0.00273	0.01649	-23263.7		6	5.05141	-10.5209	1.5	0.29727	0.00273	0.01649	-23379.7		6	4.74983	-13.1814	1	0.39732	0.00268	0.01161	-32953.4
7	4.92489	-9.31533	1.5	0.29513	0.00487	0.02385	-20700.7		7	5.05177	-10.6251	1.5	0.29513	0.00487	0.02385	-23611.4		7	4.74434	-12.2435	1	0.39541	0.00459	0.01649	-30608.7
8	4.92437	-8.14364	1.5	0.29301	0.00699	0.03126	-18097		8	5.05244	-8.32217	1.5	0.29301	0.00699	0.03126	-18493.7		8	4.74014	-11.503	1	0.39351	0.00649	0.02139	-28757.4
9	4.92353	-7.01938	1.5	0.2909	0.00909	0.03872	-15598.6		9	5.0531	-6.12765	1.5	0.2909	0.00909	0.03872	-13617		9	4.73959	-10.7223	1	0.39162	0.00838	0.02631	-26805.8
10	4.92392	-5.86162	1.5	0.28881	0.01118	0.04624	-13025.8		10	5.05551	-6.12065	1.5	0.28881	0.01118	0.04624	-13601.4		10	4.7413	-10.0655	1	0.38974	0.01025	0.03126	-25163.8
11	4.92358	-4.69828	1.5	0.28674	0.01326	0.0538	-10440.6		11	5.05471	-4.90227	1.5	0.28674	0.01326	0.0538	-10893.9		11	4.74223	-9.23266	1	0.38787	0.01212	0.03623	-23081.6
12	4.92416	-3.67136	1.5	0.28467	0.01532	0.06142	-8158.58		12	5.0549	-3.6336	1.5	0.28467	0.01532	0.06142	-8074.67		12	4.74253	-8.51256	1	0.38601	0.01398	0.04122	-21281.4
13	4.92465	-2.83333	1.5	0.28262	0.01736	0.06909	-6296.29		13	5.05574	-2.71148	1.5	0.28262	0.01736	0.06909	-6025.52		13	4.74294	-7.65373	1	0.38416	0.01584	0.04624	-19134.3
14	4.92373	-2.1214	1.5	0.28059	0.01939	0.07682	-4714.23		14	5.05473	-1.95959	1.5	0.28059	0.01939	0.07682	-4354.63		14	4.74207	-7.02388	1	0.38231	0.01768	0.05128	-17559.7
15	4.92309	-1.56116	1.5	0.27857	0.0214	0.08459	-3469.25		15	5.055	-1.4031	1.5	0.27857	0.0214	0.08459	-3118.01		15	4.74084	-6.44556	1	0.38048	0.01951	0.05634	-16113.9
16	4.92158	-1.14144	1.5	0.27657	0.0234	0.09242	-2536.52		16	5.05559	-0.96371	1.5	0.27657	0.0234	0.09242	-2141.58		16	4.73864	-5.70535	1	0.37865	0.02133	0.06142	-14263.4
17	4.92256	-0.8676	1.5	0.27457	0.02538	0.1003	-1927.99		17	5.05513	-0.72328	1.5	0.27457	0.02538	0.1003	-1607.28		17	4.73782	-5.2972	1	0.37683	0.02315	0.06653	-13243
18	4.92414	-0.59369	1.5	0.2726	0.02734	0.10823	-1319.3		18	5.05584	-0.46845	1.5	0.2726	0.02734	0.10823	-1041		18	4.73742	-4.56419	1	0.37502	0.02495	0.07166	-11410.5
19	4.92536	-0.46519	1.5	0.27063	0.02929	0.11622	-1033.75		19	5.05584	-0.35762	1.5	0.27063	0.02929	0.11622	-794.709		19	4.73884	-4.05202	1	0.37322	0.02675	0.07682	-10130.1
20	4.92675	-0.26339	1.5	0.26868	0.03122	0.12425	-585.321		20	5.05459	-0.08869	1.5	0.26868	0.03122	0.12425	-197.094		20	4.74198	-3.27934	1	0.37143	0.02853	0.082	-8198.34
21	4.92731	-0.01431	1.5	0.26674	0.03314	0.13234	-31.8088		21	5.05477	-0.0752	1.5	0.26674	0.03314	0.13234	-167.115		21	4.74311	-2.83129	1	0.36964	0.03031	0.0872	-7078.23
22	4.92707	-0.11965	1.5	0.26482	0.03505	0.14048	-265.897		22	5.05347	-0.01881	1.5	0.26482	0.03505	0.14048	-41.791		22	4.74451	-2.17883	1	0.36787	0.03208	0.09242	-5447.07
23	4.92781	0.00896	1.5	0.26291	0.03693	0.14867	19.9023		23	5.05178	0.05933	1.5	0.26291	0.03693	0.14867	131.838		23	4.74649	-1.89957	1	0.3661	0.03384	0.09767	-4748.93
24	4.92836	0.0896	1.5	0.26101	0.0388	0.15691	199.106		24	5.05191	0.1625	1.5	0.26101	0.0388	0.15691	361.101		24	4.74843	-1.63791	1	0.36434	0.03558	0.10294	-4094.78
25	4.92892	0.12806	1.5	0.25912	0.04066	0.16521	284.587		25	5.04981	0.13343	1.5	0.25912	0.04066	0.16521	296.509		25	4.75083	-0.80938	1	0.36259	0.03732	0.10823	-2023.45
26	4.92904	0.15251	1.5	0.25725	0.0425	0.17356	338.906		26	5.04874	0.14744	1.5	0.25725	0.0425	0.17356	327.648		26	4.75022	-0.55633	1	0.36084	0.03905	0.11355	-1390.81
27	4.92803	0.12816	1.5	0.25539	0.04432	0.18196	284.805		27	5.04975	0.05909	1.5	0.25539	0.04432	0.18196	131.306		27	4.74759	-0.30456	1	0.35911	0.04078	0.11889	-761.39
28	4.9281	0.20159	1.5	0.25354	0.04613	0.19041	447.98		28	5.05002	0.233	1.5	0.25354	0.04613	0.19041	517.788		28	4.74289	-0.18278	1	0.35738	0.04249	0.12425	-456.943
29	4.9277	0.1533	1.5	0.2517	0.04793	0.19892	340.657		29	5.05301	0.3274	1.5	0.2517	0.04793	0.19892	727.557		29	4.74036	0.01706	1	0.35566	0.04419	0.12964	42.6531
30	4.92795		--	0.24988	0.0497	--			30	5.05748		--	0.24988	0.0497	--			30	4.73939	0.01525	1	0.35394	0.04588	0.13505	38.1325
31	4.92749								31	5.06099								31	4.73978	0.17903	1	0.35224	0.04757	0.14048	447.578
32	4.92692								32	5.06372								32	4.7452	0.14356	1	0.35054	0.04924	0.14593	358.909
33	4.9257								33	5.06386								33	4.74844	1.61423	1	0.34885	0.05091	0.15141	4035.58
34	4.92609								34	5.0623								34	4.75182	0.77263	1	0.34717	0.05257	0.15691	1931.58
35	4.92782								35	5.06092								35	4.75276	0.61244	1	0.3455	0.05421	0.16244	1531.09
36	4.92775								36	5.06023								36	4.7481	0.66957	1	0.34383	0.05585	0.16799	1673.92
37	4.92777								37	5.05883								37	4.744	0.49285	1	0.34217	0.05748	0.17356	1232.13
38	4.92703								38	5.05747								38	4.7409	0.71184	1	0.34052	0.0591	0.17915	1779.6
39	4.92699								39	5.05702								39	4.73916	0.71534	1	0.33887	0.06071	0.18477	1788.34
40	4.92751								40	5.0554								40	4.74001	0.94857	1	0.33723	0.06231	0.19041	2371.42
41	4.92738								41	5.05463								41	4.74052	0.62655	1	0.3356	0.0639	0.19608	1566.38
42	4.92801								42	5.05474								42	4.74157		--	0.33398	0.06549	--
43	4.92757								43	5.05438								43	4.74313
44	4.92718								44	5.05485								44	4.74309
45	4.92825								45	5.05525								45	4.74384
46	4.92749								46	5.05583								46	4.74365
47	4.9279								47	5.05581								47	4.74626
48	4.92732								48	5.05505								48	4.75034
49	4.92669								49	5.05458								49	4.75134
50	4.92608								50	5.05381								50	4.75009
51	4.925								51	5.05337								51	4.74635
52	4.92606								52	5.05275								52	4.74274
53	4.92529								53	5.05279								53	4.7411
54	4.92511								54	5.05221								54	4.74115
55	4.92551								55	5.05221								55	4.74184
56	4.92532								56	5.0526								56	4.74297
57	4.92574								57	5.05362								57	4.74397
58	4.92675								58	5.0534								58	4.74705
59	4.92689								59	5.05317								59	4.75094
60	4.92654								60	5.05385								60	4.75422
61	4.92636								61	5.05373								61	4.75586
62	4.9271								62	5.05452								62	4.75132
63	4.92764								63	5.05434								63	4.71002
64	4.928								64	5.05416								64	4.65371
65	4.92972								65	5.053								65	4.59547
66	4.92939								66	5.04769								66	4.54723
67	4.92947								67	5.04071								67	4.54363
68	4.92945								68	5.03553								68	4.56396
69	4.92802								69	5.03179								69	4.59712
70	4.92798								70	5.03427								70	4.63145
71	4.92766								71	5.04014								71	4.66102
72	4.92752								72	5.04452								72	4.68504
73	4.92879								73	5.04973								73	4.703
74	4.9287								74	5.05349								74	4.71738
75	4.92933								75	5.05631								75	4.72847
76	4.92965								76	5.05644								76	4.7371
77	4.92918								77	5.05458								77	4.74359
78	4.92877								78	5.05259								78	4.74882
79	4.92718								79	5.05087								79	4.75264
80	4.92747								80	5.05157								80	4.756
81	4.92732								81	5.05257								81	4.75969
82	4.92801								82	5.0532								82	4.76259
83	4.93108								83	5.05382								83	4.76774
84	4.93094								84	5.05387								84	4.77167
85	4.93062								85	5.0539								85	4.7742
86	4.93048								86	5.05366								86	4.7761
87	4.92752								87	5.05247								87	4.77644
88	4.92742								88	5.05189								88	4.77767
89	4.92784								89	5.05142								89	4.77866
90	4.92849								90	5.05181								90	4.78106
91	4.92945								91	5.05248								91	4.78297
92	4.92918								92	5.05392								92	4.78576
93	4.92826								93	5.05503								93	4.78855
94	4.92724								94	5.05568								94	4.78963
95	4.92825								95	5.05545								95	4.78914
96	4.92987								96	5.05479								96	4.78794
97	4.93138								97	5.05462								97	4.7888
98	4.9321								98	5.05418								98	4.79011
99	4.93072								99	5.05527								99	4.79175
100	4.92928								100	5.05313								100	4.79226
101	4.92774								101	5.05131								101	4.79362
102	4.92797								102	5.0509								102	4.79554
103	4.9293								103	5.05034								103	4.79908
104	4.92938								104	5.05141								104	4.80259
105	4.9309								105	5.052								105	4.80294
106	4.92999								106	5.05216								106	4.80262
107	4.9285								107	5.05216								107	4.80154
108	4.92804								108	5.05297								108	4.80114
109	4.92752								109	5.05439								109	4.80189
110	4.92845								110	5.05425								110	4.80242
111	4.92987								111	5.0548								111	4.80268
112	4.93265								112	5.05487								112	4.80195
113	4.93448								113	5.05341								113	4.80106
114	4.93432								114	5.05358								114	4.79991
115	4.93357								115	5.05342								115	4.79831
116	4.93094								116	5.05267								116	4.79797
117	4.92847								117	5.05246								117	4.79768
118	4.92873								118	5.05168								118	4.79813
119	4.92907								119	5.05037								119	4.79892
120	4.93011								120	5.05055								120	4.7996
121	4.93184								121	5.05115								121	4.79983
122	4.93102								122	5.05183								122	4.79961
123	4.93076								123	5.05199								123	4.80146
124	4.93016								124	5.05143								124	4.80071
125	4.92905								125	5.05124								125	4.79979
126	4.92904								126	5.05091								126	4.7995
127	4.9288								127	5.05135								127	4.79772
128	4.92917								128	5.05198								128	4.7986
129	4.93014								129	5.05145								129	4.7996
130	4.92971								130	5.05138								130	4.80009
131	4.9305								131	5.05182								131	4.80041
132	4.93081								132	5.05246								132	4.80078
133	4.9301								133	5.05601								133	4.80115
134	4.93159								134	5.06085								134	4.80046
135	4.93223								135	5.06409								135	4.80049
136	4.93169								136	5.06754								136	4.79952
137	4.93086								137	5.06937								137	4.79862
138	4.92945								138	5.06791								138	4.79884
139	4.92821								139	5.06667								139	4.79847
140	4.92861								140	5.06428								140	4.79785
141	4.92935								141	5.05955								141	4.79802
142	4.92915								142	5.05733								142	4.79858
143	4.92947								143	5.05595								143	4.79885
144	4.92886								144	5.05441								144	4.80064
145	4.92831								145	5.05533								145	4.80168
146	4.9277								146	5.05424								146	4.80147
147	4.92564								147	5.05215								147	4.80113
148	4.92589								148	5.05184								148	4.80125
149	4.92651								149	5.0507								149	4.80183
150	4.92807								150	5.05091								150	4.8027
151	4.9302								151	5.0521								151	4.80279
152	4.9295								152	5.05147								152	4.80304
153	4.9294								153	5.05062								153	4.80248
154	4.92975								154	5.05083								154	4.80141
155	4.93033								155	5.04965								155	4.80125
156	4.93098								156	5.05058								156	4.79973
157	4.93064								157	5.0517								157	4.79997
158	4.93046								158	5.05199								158	4.80037
159	4.93047								159	5.05328								159	4.8011
160	4.93112								160	5.05305								160	4.80119
161	4.93159								161	5.05267								161	4.80112
162	4.93077								162	5.05085								162	4.80197
163	4.92954								163	5.04967								163	4.8029
164	4.92913								164	5.04822								164	4.80464
165	4.92889								165	5.04718								165	4.80541
166	4.93014								166	5.04797								166	4.80629
167	4.93018								167	5.04765								167	4.8077
168	4.92948								168	5.04826								168	4.80807
169	4.92948								169	5.04947								169	4.80956
170	4.92891								170	5.0507								170	4.81143
171	4.92936								171	5.05169								171	4.81143
172	4.93012								172	5.05253								172	4.81161
173	4.92982								173	5.05204								173	4.81222
174	4.92997								174	5.05087								174	4.81136
175	4.92955								175	5.05037								175	4.8103
176	4.92908								176	5.04952								176	4.81
177	4.92961								177	5.04936								177	4.80871
178	4.93069								178	5.04931								178	4.80697
179	4.92997								179	5.0503								179	4.80763
180	4.93023								180	5.05051								180	4.80821
181	4.92989								181	5.05076								181	4.80814
182	4.92562								182	5.04656								182	4.77227
183	4.88352								183	5.00015								183	4.60891
184	4.77338								184	4.88454								184	4.32061
185	4.60792								185	4.71047								185	3.98432
186	4.4356								186	4.52771								186	3.67883
187	4.31959								187	4.40022								187	3.52226
188	4.28486								188	4.35863								188	3.52848
189	4.31238								189	4.38724								189	3.62576
190	4.35261								190	4.43521								190	3.76862
191	4.38099								191	4.47524								191	3.92118
192	4.39918								192	4.50249								192	4.0617
193	4.41827								193	4.52201								193	4.18075
194	4.44334								194	4.53921								194	4.27777
195	4.47376								195	4.55692								195	4.35547
196	4.50798								196	4.5804								196	4.41891
197	4.54396								197	4.60827								197	4.46988
198	4.57919								198	4.64001								198	4.5117
199	4.61146								199	4.67395								199	4.54794
200	4.64206								200	4.70852								200	4.57859
201	4.66959								201	4.74275								201	4.6062
202	4.69475								202	4.7768								202	4.63042
203	4.71688								203	4.80964								203	4.65187
204	4.73825								204	4.83883								204	4.67061
205	4.75783								205	4.8646								205	4.6861
206	4.77435								206	4.88679								206	4.70085
207	4.79041								207	4.90477								207	4.71234
208	4.80419								208	4.9209								208	4.72233
209	4.81507								209	4.93499								209	4.732
210	4.82592								210	4.94686								210	4.73924
211	4.83536								211	4.95822								211	4.74636
212	4.84312								212	4.96722								212	4.75431
213	4.85094								213	4.97623								213	4.7591
214	4.85736								214	4.98428								214	4.76339
215	4.86341								215	4.99213								215	4.76588
216	4.86925								216	4.99964								216	4.76736
217	4.87517								217	5.00465								217	4.77062
218	4.88082								218	5.00933								218	4.77338
219	4.88705								219	5.013								219	4.77677
220	4.89221								220	5.01556								220	4.77944
221	4.89567								221	5.0192								221	4.78056
222	4.89998								222	5.02246								222	4.78255
223	4.90176								223	5.02475								223	4.78524
224	4.90396								224	5.027								224	4.7869
225	4.90729								225	5.02842								225	4.78992
226	4.90938								226	5.02957								226	4.79115
227	4.91249								227	5.03021								227	4.79081
228	4.91558								228	5.03146								228	4.79168
229	4.9175								229	5.0328								229	4.79191
230	4.91805								230	5.03357								230	4.79276
231	4.91927								231	5.03561								231	4.79584
232	4.91995								232	5.03843								232	4.79674
233	4.92072								233	5.04004								233	4.79635
234	4.92281								234	5.04235								234	4.79711
235	4.92398								235	5.04367								235	4.79725
236	4.92513								236	5.04378								236	4.7988
237	4.92664								237	5.04398								237	4.80044
238	4.92684								238	5.0443								238	4.80102
239	4.92672								239	5.04429								239	4.8003
240	4.92779								240	5.04502								240	4.79983
241	4.92716								241	5.04595								241	4.80164
242	4.92695								242	5.04621								242	4.80362
243	4.92815								243	5.04741								243	4.80484
244	4.92738								244	5.04737								244	4.80408
245	4.92784								245	5.04817								245	4.80342
246	4.92856								246	5.04838								246	4.80216
247	4.9276								247	5.0481								247	4.80262
248	4.92847								248	5.04741								248	4.80429
249	4.92847								249	5.04676								249	4.80496
250	4.92775								250	5.04797								250	4.8053
251	4.92879								251	5.0485								251	4.80482
252	4.92846								252	5.04904								252	4.80433
253	4.92863								253	5.04861								253	4.8032
254	4.93063								254	5.04721								254	4.80181
255	4.93116								255	5.04739								255	4.8011
256	4.93324								256	5.04754								256	4.80076
257	4.93348								257	5.04876								257	4.80237
258	4.9327								258	5.04959								258	4.80381
259	4.93356								259	5.04802								259	4.80525
260	4.93268								260	5.04736								260	4.80604
261	4.93375								261	5.04602								261	4.80519
262	4.9349								262	5.04688								262	4.80492
263	4.93357								263	5.04795								263	4.804
264	4.93282								264	5.04793								264	4.80383
265	4.93212								265	5.04848								265	4.80387
266	4.93083								266	5.04817								266	4.80462
267	4.93091								267	5.0487								267	4.80492
268	4.93159								268	5.04969								268	4.80564
269	4.93256								269	5.04965								269	4.8059
270	4.93305								270	5.05136								270	4.80553
271	4.93312								271	5.05225								271	4.80514
272	4.93207								272	5.05249								272	4.80524
273	4.9306								273	5.05327								273	4.80427
274	4.93172								274	5.05048								274	4.80299
275	4.93192								275	5.0487								275	4.80378
276	4.9317								276	5.04838								276	4.80365
277	4.93243								277	5.04813								277	4.80394
278	4.93161								278	5.04799								278	4.80489
279	4.93077								279	5.04834								279	4.8051
280	4.93017								280	5.04701								280	4.80445
281	4.93								281	5.04665								281	4.80517
282	4.92977								282	5.04772								282	4.8053
283	4.9299								283	5.04781								283	4.80388
284	4.93091								284	5.04775								284	4.80437
285	4.93117								285	5.04743								285	4.80396
286	4.93151								286	5.04713								286	4.80484
287	4.93223								287	5.04794								287	4.80684
288	4.93225								288	5.0507								288	4.80832
289	4.9321								289	5.05224								289	4.81025
290	4.93247								290	5.05147								290	4.80989
291	4.93383								291	5.05063								291	4.81063
292	4.93404								292	5.04901								292	4.81092
293	4.93352								293	5.04887								293	4.81062
294	4.93264								294	5.05037								294	4.81165
295	4.93123								295	5.05054								295	4.81187
296	4.93082								296	5.05088								296	4.81266
297	4.93172								297	5.0511								297	4.813
298	4.9314								298	5.05165								298	4.81388
299	4.93093								299	5.05184								299	4.8142
300	4.93244								300	5.051								300	4.813
301	4.93223								301	5.05068								301	4.81296
302	4.92764								302	5.04404								302	4.77784
303	4.87967								303	4.99842								303	4.62508
304	4.77188								304	4.8945								304	4.35798
305	4.61864								305	4.73765								305	4.04845
306	4.46349								306	4.57413								306	3.76631
307	4.36694								307	4.46051								307	3.62072
308	4.34174								308	4.42041								308	3.62223
309	4.36888								309	4.44334								309	3.70366
310	4.40325								310	4.48509								310	3.82804
311	4.42496								311	4.51887								311	3.9638
312	4.43773								312	4.53966								312	4.09223
313	4.45001								313	4.55126								313	4.20388
314	4.47014								314	4.55979								314	4.29578
315	4.49387								315	4.57096								315	4.37066
316	4.52149								316	4.5876								316	4.43176
317	4.55165								317	4.6109								317	4.48079
318	4.58101								318	4.64075								318	4.52192
319	4.61049								319	4.67494								319	4.55671
320	4.6379								320	4.71173								320	4.58659
321	4.66229								321	4.74715								321	4.61178
322	4.68534								322	4.78188								322	4.63439
323	4.70698								323	4.81379								323	4.65473
324	4.72799								324	4.84109								324	4.67063
325	4.74795								325	4.86486								325	4.68481
326	4.76497								326	4.88456								326	4.69762
327	4.78014								327	4.90192								327	4.70816
328	4.79247								328	4.91723								328	4.72063
329	4.8043								329	4.93179								329	4.73288
330	4.81654								330	4.94404								330	4.74233
331	4.82614								331	4.95425								331	4.75067
332	4.83484								332	4.96454								332	4.7574
333	4.84113								333	4.97272								333	4.76338
334	4.84579								334	4.98091								334	4.76744
335	4.85201								335	4.98945								335	4.77084
336	4.85838								336	4.99702								336	4.7731
337	4.86473								337	5.00415								337	4.77402
338	4.87117								338	5.00971								338	4.77563
339	4.8763								339	5.01465								339	4.77792
340	4.88193								340	5.01877								340	4.77963
341	4.88719								341	5.02211								341	4.7812
342	4.89176								342	5.02432								342	4.783
343	4.89745								343	5.0272								343	4.78466
344	4.90165								344	5.02991								344	4.78627
345	4.90573								345	5.03159								345	4.78837
346	4.90913								346	5.03374								346	4.79006
347	4.91062								347	5.03379								347	4.79076
348	4.91113								348	5.03384								348	4.79165
349	4.91208								349	5.03576								349	4.79222
350	4.91423								350	5.03754								350	4.79325
351	4.91615								351	5.03863								351	4.79363
352	4.91859								352	5.03994								352	4.79366
353	4.92049								353	5.04193								353	4.79463
354	4.9208								354	5.04353								354	4.79442
355	4.92221								355	5.04561								355	4.79563
356	4.92281								356	5.04706								356	4.79763
357	4.92305								357	5.04649								357	4.79758
358	4.92514								358	5.04666								358	4.79821
359	4.92579								359	5.04783								359	4.79822
360	4.92691								360	5.04803								360	4.79645
361	4.92827								361	5.04917								361	4.79591
362	4.92821								362	5.04991								362	4.79536
363	4.92851								363	5.04925								363	4.79568
364	4.92841								364	5.0493								364	4.7969
365	4.92843								365	5.04816								365	4.79718
366	4.92869								366	5.04708								366	4.79658
367	4.9288								367	5.04744								367	4.795
368	4.92923								368	5.04753								368	4.79447
369	4.93013								369	5.04855								369	4.79332
370	4.9308								370	5.05022								370	4.79302
371	4.93094								371	5.05058								371	4.79207
372	4.93165								372	5.05069								372	4.79226
373	4.9325								373	5.05076								373	4.79584
374	4.93333								374	5.04992								374	4.79976
375	4.93458								375	5.04902								375	4.80284
376	4.93439								376	5.0484								376	4.80444
377	4.93319								377	5.0481								377	4.80458
378	4.93171								378	5.04842								378	4.80353
379	4.93103								379	5.04867								379	4.80404
380	4.9312								380	5.04991								380	4.80454
381	4.93215								381	5.05037								381	4.8039
382	4.93272								382	5.05078								382	4.80465
383	4.93304								383	5.05065								383	4.80561
384	4.93259								384	5.0499								384	4.8049
385	4.93224								385	5.05056								385	4.80331
386	4.93228								386	5.05094								386	4.80247
387	4.93156								387	5.0526								387	4.80115
388	4.93131								388	5.05362								388	4.80121
389	4.93085								389	5.05243								389	4.80361
390	4.93042								390	5.05103								390	4.805
391	4.93147								391	5.0498								391	4.8064
392	4.93158								392	5.04947								392	4.80644
393	4.93176								393	5.05071								393	4.80492
394	4.93207								394	5.05325								394	4.80381
395	4.93081								395	5.05508								395	4.80343
396	4.93135								396	5.05585								396	4.80376
397	4.93118								397	5.05583								397	4.80471
398	4.93126								398	5.05472								398	4.80491
399	4.93344								399	5.05219								399	4.80467
400	4.93433								400	5.05172								400	4.80313
401	4.93583								401	5.05138								401	4.80139
402	4.9371								402	5.05153								402	4.79942
403	4.93692								403	5.05397								403	4.79556
404	4.9371								404	5.05392								404	4.79422
405	4.93559								405	5.05445								405	4.794
406	4.93433								406	5.05349								406	4.79441
407	4.9339								407	5.05254								407	4.79656
408	4.93321								408	5.05347								408	4.79682
409	4.93459								409	5.05289								409	4.79674
410	4.93465								410	5.05288								410	4.79681
411	4.9339								411	5.05232								411	4.79674
412	4.93409								412	5.0514								412	4.79728
413	4.93243								413	5.05175								413	4.79747
414	4.93288								414	5.05265								414	4.79756
415	4.93331								415	5.05371								415	4.79726
416	4.93394								416	5.05362								416	4.79669
417	4.93501								417	5.05392								417	4.79696
418	4.93509								418	5.05511								418	4.79784
419	4.93419								419	5.05513								419	4.79908
420	4.93449								420	5.05554								420	4.80225
421	4.93404								421	5.0554								421	4.80519
422	4.93222								422	5.05161								422	4.78176
423	4.90248								423	5.01831								423	4.65901
424	4.8214								424	4.93325								424	4.43362
425	4.69723								425	4.80198								425	4.15974
426	4.5608								426	4.65422								426	3.89182
427	4.4643								427	4.54144								427	3.73281
428	4.42947								428	4.49249								428	3.70402
429	4.44699								429	4.5014								429	3.75685
430	4.47884								430	4.5359								430	3.86275
431	4.5008								431	4.56873								431	3.9892
432	4.51337								432	4.59195								432	4.11094
433	4.52053								433	4.60391								433	4.21866
434	4.53146								434	4.61051								434	4.30904
435	4.54859								435	4.61839								435	4.38265
436	4.56893								436	4.6285								436	4.44331
437	4.59181								437	4.64552								437	4.4918
438	4.61501								438	4.66857								438	4.53112
439	4.63647								439	4.69511								439	4.56465
440	4.65797								440	4.72246								440	4.59223
441	4.67834								441	4.74833								441	4.61774
442	4.69979								442	4.77445								442	4.6418
443	4.72061								443	4.80031								443	4.66262
444	4.7401								444	4.82698								444	4.68035
445	4.75909								445	4.8517								445	4.69489
446	4.77489								446	4.87364								446	4.70606
447	4.7884								447	4.8914								447	4.71615
448	4.80057								448	4.90607								448	4.72515
449	4.81271								449	4.91981								449	4.73311
450	4.82375								450	4.93222								450	4.74001
451	4.83335								451	4.94355								451	4.74454
452	4.84136								452	4.95429								452	4.74911
453	4.84689								453	4.96541								453	4.75359
454	4.8516								454	4.97307								454	4.75825
455	4.85675								455	4.98043								455	4.76235
456	4.86133								456	4.98694								456	4.76561
457	4.86624								457	4.99161								457	4.76819
458	4.87262								458	4.99681								458	4.7716
459	4.87759								459	5.00134								459	4.77415
460	4.88365								460	5.00569								460	4.77631
461	4.88976								461	5.00874								461	4.77811
462	4.89467								462	5.01401								462	4.77874
463	4.89892								463	5.01861								463	4.78157
464	4.90201								464	5.02082								464	4.78458
465	4.90487								465	5.0239								465	4.7869
466	4.90722								466	5.02511								466	4.7878
467	4.90973								467	5.02652								467	4.78874
468	4.91254								468	5.02921								468	4.79036
469	4.91412								469	5.03025								469	4.79189
470	4.91615								470	5.03085								470	4.79416
471	4.91831								471	5.03036								471	4.79406
472	4.92025								472	5.03214								472	4.79274
473	4.92126								473	5.0344								473	4.79188
474	4.9218								474	5.03514								474	4.79133
475	4.92244								475	5.03578								475	4.79259
476	4.92242								476	5.03442								476	4.79467
477	4.92423								477	5.03368								477	4.79679
478	4.92525								478	5.03491								478	4.79756
479	4.92677								479	5.03665								479	4.79789
480	4.92795								480	5.03852								480	4.79686
481	4.9279								481	5.04032								481	4.79599
482	4.92861								482	5.03848								482	4.79595
483	4.92785								483	5.03241								483	4.79516
484	4.92887								484	5.02105								484	4.79545
485	4.9301								485	5.00677								485	4.79625
486	4.93051								486	4.99438								486	4.79689
487	4.93192								487	4.98655								487	4.79728
488	4.93138								488	4.98429								488	4.79825
489	4.93115								489	4.98575								489	4.79912
490	4.93112								490	4.98817								490	4.79968
491	4.93114								491	4.99218								491	4.80086
492	4.93175								492	4.99608								492	4.80067
493	4.93155								493	4.99951								493	4.79951
494	4.93072								494	5.00326								494	4.79946
495	4.93057								495	5.00589								495	4.7998
496	4.9297								496	5.00895								496	4.79985
497	4.93027								497	5.01031								497	4.79899
498	4.93121								498	5.01185								498	4.79787
499	4.93148								499	5.0142								499	4.79651
500	4.9328								500	5.0151								500	4.79654
501	4.93351								501	5.01742								501	4.79744
502	4.93411								502	5.01954								502	4.79929
503	4.93468								503	5.01907								503	4.80128
504	4.93413								504	5.01951								504	4.802
505	4.93416								505	5.01992								505	4.80396
506	4.93458								506	5.02062								506	4.80331
507	4.93442								507	5.02258								507	4.80346
508	4.93508								508	5.02427								508	4.803
509	4.93477								509	5.02429								509	4.80191
510	4.93535								510	5.02429								510	4.80182
511	4.9351								511	5.02506								511	4.80122
512	4.93491								512	5.02622								512	4.80141
513	4.93499								513	5.0297								513	4.80142
514	4.93413								514	5.03318								514	4.8022
515	4.93518								515	5.03396								515	4.80208
516	4.93498								516	5.03383								516	4.80281
517	4.93461								517	5.0328								517	4.80288
518	4.93528								518	5.03131								518	4.80333
519	4.93515								519	5.03032								519	4.80448
520	4.93613								520	5.03066								520	4.80398
521	4.93595								521	5.03038								521	4.80337
522	4.93522								522	5.02909								522	4.80189
523	4.93485								523	5.02999								523	4.80065
524	4.93524								524	5.02964								524	4.79941
525	4.93619								525	5.03051								525	4.79909
526	4.93613								526	5.0309								526	4.79916
527	4.93564								527	5.03076								527	4.79934
528	4.93489								528	5.0319								528	4.80105
529	4.93525								529	5.0313								529	4.80262
530	4.93487								530	5.03169								530	4.80326
531	4.9346								531	5.03189								531	4.80396
532	4.93369								532	5.03148								532	4.8037
533	4.93289								533	5.03113								533	4.80367
534	4.93282								534	5.0312								534	4.80419
535	4.93381								535	5.03101								535	4.80412
536	4.93451								536	5.03146								536	4.80486
537	4.93459								537	5.03302								537	4.80599
538	4.93579								538	5.03331								538	4.80749
539	4.93523								539	5.03302								539	4.80892
540	4.93523								540	5.03179								540	4.80973
541	4.93576								541	5.03149								541	4.80989
542	4.93246								542	5.02949								542	4.79732
543	4.90426								543	4.9975								543	4.70674
544	4.83215								544	4.91644								544	4.51692
545	4.72155								545	4.78565								545	4.27381
546	4.60632								546	4.63863								546	4.01934
547	4.52898								547	4.52461								547	3.8464
548	4.50694								548	4.47114								548	3.79392
549	4.52902								549	4.48182								549	3.82439
550	4.55956								550	4.52594								550	3.90947
551	4.57954								551	4.57946								551	4.01784
552	4.58907								552	4.63005								552	4.12862
553	4.59417								553	4.67358								553	4.23097
554	4.60212								554	4.70947								554	4.31878
555	4.61305								555	4.73907								555	4.39191
556	4.62728								556	4.76507								556	4.45216
557	4.6441								557	4.78628								557	4.49936
558	4.66235								558	4.80589								558	4.53763
559	4.67965								559	4.82356								559	4.57014
560	4.69756								560	4.83878								560	4.59831
561	4.71501								561	4.85397								561	4.62296
562	4.73188								562	4.86728								562	4.64307
563	4.74912								563	4.87831								563	4.66117
564	4.76393								564	4.89009								564	4.67649
565	4.77737								565	4.90135								565	4.69041
566	4.78854								566	4.90954								566	4.70375
567	4.79842								567	4.91834								567	4.71622
568	4.80872								568	4.9257								568	4.72709
569	4.81877								569	4.9304								569	4.73644
570	4.82963								570	4.93652								570	4.74485
571	4.83893								571	4.94103								571	4.75001
572	4.84439								572	4.94446								572	4.75546
573	4.84977								573	4.94908								573	4.75942
574	4.85456								574	4.95172								574	4.76283
575	4.85941								575	4.9556								575	4.76709
576	4.86509								576	4.95975								576	4.76986
577	4.87073								577	4.96392								577	4.77205
578	4.87628								578	4.96919								578	4.77363
579	4.88198								579	4.97399								579	4.77554
580	4.8885								580	4.97894								580	4.77764
581	4.89375								581	4.98384								581	4.78112
582	4.89741								582	4.98816								582	4.78432
583	4.90042								583	4.99226								583	4.7866
584	4.90295								584	4.9956								584	4.78796
585	4.90612								585	4.99742								585	4.78898
586	4.90819								586	5.00008								586	4.78933
587	4.91074								587	5.00197								587	4.7893
588	4.91457								588	5.00377								588	4.78924
589	4.91656								589	5.00651								589	4.78885
590	4.9188								590	5.00709								590	4.78943
591	4.92016								591	5.00866								591	4.79053
592	4.92002								592	5.01021								592	4.79172
593	4.92083								593	5.01147								593	4.7913
594	4.92166								594	5.01507								594	4.7913
595	4.92285								595	5.01693								595	4.79046
596	4.92455								596	5.01943								596	4.78949
597	4.925								597	5.01944								597	4.78934
598	4.92735								598	5.01863								598	4.78976
599	4.92913								599	5.01993								599	4.79041
600	4.92852								600	5.01982								600	4.79161
601	4.92904								601	5.02149								601	4.79355
602	4.92834								602	5.02286								602	4.79458
603	4.92773								603	5.02327								603	4.79505
604	4.92884								604	5.02365								604	4.79481
605	4.92906								605	5.02398								605	4.79421
606	4.92902								606	5.02464								606	4.7942
607	4.9291								607	5.02528								607	4.79521
608	4.92957								608	5.02548								608	4.79724
609	4.93069								609	5.02581								609	4.80048
610	4.93167								610	5.02708								610	4.8025
611	4.93218								611	5.02744								611	4.80307
612	4.93276								612	5.02762								612	4.80402
613	4.93294								613	5.02845								613	4.80323
614	4.93294								614	5.02638								614	4.80173
615	4.93343								615	5.02483								615	4.80132
616	4.93322								616	5.02477								616	4.80085
617	4.93288								617	5.02479								617	4.80097
618	4.93328								618	5.02574								618	4.80249
619	4.93253								619	5.0257								619	4.80258
620	4.9323								620	5.02623								620	4.8018
621	4.93227								621	5.0263								621	4.80053
622	4.93239								622	5.02663								622	4.79922
623	4.93326								623	5.02747								623	4.79885
624	4.93405								624	5.0264								624	4.79872
625	4.93458								625	5.02595								625	4.79822
626	4.93391								626	5.02494								626	4.79879
627	4.93446								627	5.02507								627	4.79897
628	4.93495								628	5.02638								628	4.80035
629	4.93551								629	5.02574								629	4.80207
630	4.93677								630	5.02665								630	4.80344
631	4.93615								631	5.02671								631	4.80497
632	4.9354								632	5.02664								632	4.80511
633	4.93467								633	5.02685								633	4.80446
634	4.93415								634	5.02691								634	4.80235
635	4.93441								635	5.02715								635	4.80146
636	4.93361								636	5.02698								636	4.80099
637	4.9345								637	5.02799								637	4.8012
638	4.93541								638	5.02791								638	4.80105
639	4.93597								639	5.02831								639	4.80023
640	4.93705								640	5.02902								640	4.79886
641	4.93655								641	5.02802								641	4.79821
642	4.9354								642	5.02747								642	4.79846
643	4.93508								643	5.02674								643	4.79894
644	4.93573								644	5.02776								644	4.79962
645	4.93667								645	5.02871								645	4.8002
646	4.93741								646	5.03029								646	4.80034
647	4.93647								647	5.0314								647	4.80049
648	4.93629								648	5.03132								648	4.80019
649	4.93518								649	5.03098								649	4.80043
650	4.93521								650	5.03019								650	4.80094
651	4.93678								651	5.02927								651	4.80011
652	4.93536								652	5.02735								652	4.79908
653	4.93497								653	5.02706								653	4.79643
654	4.93466								654	5.02666								654	4.79463
655	4.93375								655	5.02582								655	4.79417
656	4.93367								656	5.02519								656	4.79505
657	4.93486								657	5.02426								657	4.79644
658	4.93468								658	5.02303								658	4.79639
659	4.93488								659	5.02283								659	4.79611
660	4.93572								660	5.02314								660	4.79658
661	4.93524								661	5.02306								661	4.79686
662	4.93325								662	5.02237								662	4.7932
663	4.90853								663	5.00297								663	4.72836
664	4.8466								664	4.94678								664	4.56692
665	4.75225								665	4.85048								665	4.34881
666	4.65345								666	4.73417								666	4.11094
667	4.58936								667	4.63407								667	3.93239
668	4.57487								668	4.58031								668	3.86515
669	4.5984								669	4.57974								669	3.87862
670	4.62853								670	4.61272								670	3.945
671	4.64659								671	4.65675								671	4.03832
672	4.65262								672	4.69945								672	4.13911
673	4.65529								673	4.73558								673	4.23637
674	4.66152								674	4.76489								674	4.32124
675	4.6705								675	4.78841								675	4.39309
676	4.68283								676	4.80811								676	4.45253
677	4.6962								677	4.8241								677	4.50139
678	4.70933								678	4.83918								678	4.54025
679	4.72315								679	4.8519								679	4.5729
680	4.73646								680	4.86291								680	4.60003
681	4.74965								681	4.87394								681	4.62256
682	4.76381								682	4.88292								682	4.64276
683	4.77583								683	4.89236								683	4.66096
684	4.78794								684	4.90115								684	4.67655
685	4.79943								685	4.90885								685	4.68986
686	4.80885								686	4.91521								686	4.70163
687	4.81899								687	4.92144								687	4.71057
688	4.82767								688	4.92683								688	4.7199
689	4.83554								689	4.93087								689	4.72927
690	4.84231								690	4.93532								690	4.73726
691	4.8489								691	4.94003								691	4.74514
692	4.8551								692	4.94515								692	4.75165
693	4.85926								693	4.95088								693	4.75667
694	4.86349								694	4.95419								694	4.76034
695	4.86654								695	4.95695								695	4.76414
696	4.87143								696	4.95931								696	4.76623
697	4.87767								697	4.96325								697	4.76871
698	4.8836								698	4.96884								698	4.77349
699	4.88929								699	4.97348								699	4.77641
700	4.89272								700	4.98042								700	4.77834
701	4.89528								701	4.99685								701	4.78011
702	4.89756								702	5.02061								702	4.78095
703	4.90105								703	5.04825								703	4.78272
704	4.9042								704	5.07233								704	4.78563
705	4.90785								705	5.08569								705	4.78661
706	4.91174								706	5.08869								706	4.78745
707	4.91376								707	5.0857								707	4.78731
708	4.9152								708	5.08129								708	4.7872
709	4.91601								709	5.07463								709	4.78861
710	4.91692								710	5.06777								710	4.78908
711	4.91935								711	5.06258								711	4.79019
712	4.92154								712	5.05757								712	4.79052
713	4.92391								713	5.05334								713	4.79021
714	4.92563								714	5.05204								714	4.78992
715	4.92479								715	5.05025								715	4.7903
716	4.92548								716	5.04843								716	4.79005
717	4.92639								717	5.04712								717	4.78975
718	4.92606								718	5.04464								718	4.7905
719	4.9273								719	5.04284								719	4.79132
720	4.92747								720	5.04116								720	4.79248
721	4.92762								721	5.03992								721	4.79299
722	4.92963								722	5.03944								722	4.79283
723	4.93166								723	5.03809								723	4.7913
724	4.93268								724	5.03832								724	4.79017
725	4.93265								725	5.03745								725	4.79004
726	4.9323								726	5.03737								726	4.7902
727	4.93084								727	5.03776								727	4.79128
728	4.93105								728	5.03703								728	4.79099
729	4.93164								729	5.0364								729	4.79104
730	4.93243								730	5.035								730	4.79008
731	4.93347								731	5.03476								731	4.78934
732	4.93384								732	5.03543								732	4.79116
733	4.93458								733	5.0362								733	4.79229
734	4.93378								734	5.0367								734	4.79445
735	4.93448								735	5.03593								735	4.79552
736	4.93514								736	5.034								736	4.79527
737	4.93514								737	5.03416								737	4.79506
738	4.93539								738	5.03436								738	4.79509
739	4.93535								739	5.03601								739	4.79607
740	4.93441								740	5.03775								740	4.79686
741	4.93383								741	5.03696								741	4.79666
742	4.93435								742	5.03702								742	4.79546
743	4.93388								743	5.03684								743	4.79469
744	4.93383								744	5.03623								744	4.79429
745	4.93485								745	5.03677								745	4.79437
746	4.93576								746	5.0365								746	4.79565
747	4.93616								747	5.03613								747	4.79613
748	4.93737								748	5.03679								748	4.79712
749	4.93757								749	5.03561								749	4.79782
750	4.936								750	5.03535								750	4.79704
751	4.93524								751	5.03464								751	4.79609
752	4.93473								752	5.03407								752	4.79487
753	4.93314								753	5.03624								753	4.79395
754	4.9341								754	5.03734								754	4.79335
755	4.93414								755	5.03787								755	4.79266
756	4.93485								756	5.03748								756	4.79131
757	4.93678								757	5.03526								757	4.79003
758	4.93621								758	5.03372								758	4.78986
759	4.93635								759	5.03373								759	4.79149
760	4.93485								760	5.0338								760	4.79517
761	4.93326								761	5.03383								761	4.79935
762	4.93335								762	5.03361								762	4.80229
763	4.93323								763	5.03349								763	4.80272
764	4.93502								764	5.03348								764	4.80197
765	4.93642								765	5.03441								765	4.80127
766	4.93671								766	5.03593								766	4.79947
767	4.93605								767	5.03709								767	4.79939
768	4.93594								768	5.03815								768	4.79722
769	4.93549								769	5.03978								769	4.79555
770	4.93577								770	5.03951								770	4.7946
771	4.93592								771	5.03832								771	4.79315
772	4.9356								772	5.03857								772	4.79433
773	4.93604								773	5.03697								773	4.79455
774	4.9363								774	5.03653								774	4.79526
775	4.93822								775	5.03612								775	4.79532
776	4.93883								776	5.03485								776	4.79489
777	4.93813								777	5.03493								777	4.79447
778	4.93772								778	5.03462								778	4.79336
779	4.9367								779	5.03589								779	4.79308
780	4.93669								780	5.03625								780	4.79286
781	4.93706								781	5.03675								781	4.79296
782	4.93683								782	5.03731								782	4.78849
783	4.92136								783	5.02118								783	4.7269
784	4.8725								784	4.97235								784	4.58242
785	4.79453								785	4.8947								785	4.38943
786	4.707								786	4.80533								786	4.17942
787	4.64642								787	4.74203								787	4.0214
788	4.62925								788	4.7241								788	3.95782
789	4.64832								789	4.74132								789	3.96379
790	4.67924								790	4.77324								790	4.01581
791	4.69765								791	4.79424								791	4.09643
792	4.70615								792	4.80217								792	4.18528
793	4.70982								793	4.80434								793	4.27051
794	4.71211								794	4.80607								794	4.34553
795	4.7192								795	4.81006								795	4.40956
796	4.72748								796	4.8184								796	4.46412
797	4.7378								797	4.82984								797	4.50933
798	4.75007								798	4.84083								798	4.54708
799	4.76099								799	4.85288								799	4.57876
800	4.77227								800	4.86567								800	4.60325
801	4.78386								801	4.87766								801	4.62408
802	4.79435								802	4.89015								802	4.64375
803	4.80487								803	4.90148								803	4.6599
804	4.81377								804	4.90909								804	4.67545
805	4.82133								805	4.91504								805	4.68865
806	4.83007								806	4.92175								806	4.69894
807	4.83762								807	4.92846								807	4.70918
808	4.84577								808	4.93698								808	4.71808
809	4.85365								809	4.94597								809	4.7257
810	4.85995								810	4.95262								810	4.73383
811	4.86543								811	4.95878								811	4.73983
812	4.86939								812	4.96419								812	4.74403
813	4.87271								813	4.96839								813	4.74913
814	4.87564								814	4.97253								814	4.75268
815	4.87836								815	4.97616								815	4.75554
816	4.88222								816	4.98006								816	4.75937
817	4.8855								817	4.98372								817	4.76204
818	4.88966								818	4.98711								818	4.76463
819	4.89492								819	4.99								819	4.76675
820	4.89905								820	4.99363								820	4.76898
821	4.90339								821	4.99778								821	4.77169
822	4.90545								822	5.00217								822	4.77422
823	4.90646								823	5.00606								823	4.77766
824	4.90748								824	5.00854								824	4.78073
825	4.90872								825	5.0106								825	4.78143
826	4.91211								826	5.01155								826	4.78188
827	4.9161								827	5.0132								827	4.78239
828	4.91838								828	5.01488								828	4.78315
829	4.91966								829	5.01567								829	4.78665
830	4.92044								830	5.01708								830	4.78844
831	4.92076								831	5.01731								831	4.78901
832	4.9233								832	5.01774								832	4.78862
833	4.92465								833	5.01829								833	4.78748
834	4.92542								834	5.01963								834	4.78714
835	4.92558								835	5.0214								835	4.78698
836	4.92564								836	5.02169								836	4.78774
837	4.92652								837	5.02337								837	4.78767
838	4.92753								838	5.02453								838	4.78895
839	4.92891								839	5.02724								839	4.78982
840	4.93002								840	5.02842								840	4.78987
841	4.93052								841	5.02869								841	4.78987
842	4.93017								842	5.02789								842	4.7889
843	4.93047								843	5.02696								843	4.78849
844	4.93047								844	5.02845								844	4.78872
845	4.93015								845	5.02827								845	4.79059
846	4.93083								846	5.02926								846	4.79246
847	4.93047								847	5.02931								847	4.79335
848	4.93097								848	5.02866								848	4.79362
849	4.93229								849	5.02933								849	4.79229
850	4.93207								850	5.02979								850	4.79134
851	4.93237								851	5.03031								851	4.7908
852	4.93279								852	5.03085								852	4.79021
853	4.93384								853	5.03177								853	4.79003
854	4.93518								854	5.03203								854	4.78908
855	4.93629								855	5.03162								855	4.78829
856	4.93612								856	5.03309								856	4.7892
857	4.93469								857	5.03333								857	4.78919
858	4.93329								858	5.03282								858	4.79083
859	4.93238								859	5.03346								859	4.79273
860	4.93257								860	5.03287								860	4.79242
861	4.93262								861	5.03356								861	4.79367
862	4.93407								862	5.03491								862	4.79277
863	4.93504								863	5.03486								863	4.79215
864	4.93538								864	5.03512								864	4.79321
865	4.93694								865	5.03297								865	4.79236
866	4.93805								866	5.03106								866	4.79293
867	4.93953								867	5.0302								867	4.79454
868	4.93989								868	5.02941								868	4.7935
869	4.93907								869	5.03026								869	4.79342
870	4.93748								870	5.03219								870	4.79288
871	4.93641								871	5.03297								871	4.79045
872	4.93582								872	5.03275								872	4.78975
873	4.93645								873	5.03353								873	4.78901
874	4.93737								874	5.03341								874	4.7894
875	4.93738								875	5.03435								875	4.79041
876	4.9373								876	5.03408								876	4.79142
877	4.93709								877	5.03415								877	4.79253
878	4.93785								878	5.03377								878	4.79229
879	4.93792								879	5.033								879	4.79142
880	4.93845								880	5.03416								880	4.79024
881	4.93922								881	5.03533								881	4.7894
882	4.93815								882	5.0359								882	4.78859
883	4.93814								883	5.03609								883	4.78788
884	4.9377								884	5.036								884	4.78728
885	4.93804								885	5.03447								885	4.78702
886	4.93929								886	5.03391								886	4.78771
887	4.94081								887	5.03468								887	4.78804
888	4.94171								888	5.03428								888	4.78848
889	4.94044								889	5.03526								889	4.78858
890	4.94078								890	5.03662								890	4.7872
891	4.93879								891	5.03638								891	4.78847
892	4.93819								892	5.03577								892	4.78972
893	4.93827								893	5.03419								893	4.79024
894	4.93751								894	5.03412								894	4.79211
895	4.93917								895	5.03356								895	4.79158
896	4.93926								896	5.0345								896	4.79207
897	4.94039								897	5.03484								897	4.7927
898	4.9399								898	5.0341								898	4.79265
899	4.93906								899	5.03305								899	4.79339
900	4.93903								900	5.03185								900	4.79208
901	4.93857								901	5.03133								901	4.79162
902	4.93795								902	5.03087								902	4.78975
903	4.92375								903	5.02346								903	4.75022
904	4.88151								904	4.99122								904	4.63644
905	4.81418								905	4.93149								905	4.46875
906	4.73959								906	4.8579								906	4.28054
907	4.68792								907	4.79989								907	4.12384
908	4.67623								908	4.77766								908	4.04909
909	4.69522								909	4.7902								909	4.0433
910	4.72371								910	4.818								910	4.07826
911	4.74274								911	4.83783								911	4.13758
912	4.75176								912	4.84607								912	4.20891
913	4.75611								913	4.84674								913	4.27988
914	4.76155								914	4.84652								914	4.34553
915	4.76853								915	4.84957								915	4.40537
916	4.77477								916	4.85668								916	4.45642
917	4.78131								917	4.86641								917	4.50125
918	4.78946								918	4.87681								918	4.53893
919	4.79759								919	4.88745								919	4.56963
920	4.80684								920	4.89691								920	4.59618
921	4.81617								921	4.90618								921	4.61753
922	4.82354								922	4.91601								922	4.63663
923	4.83271								923	4.92446								923	4.65341
924	4.84131								924	4.93254								924	4.66777
925	4.84921								925	4.94								925	4.68225
926	4.85659								926	4.94586								926	4.69503
927	4.86183								927	4.95111								927	4.70625
928	4.86656								928	4.95619								928	4.71604
929	4.87096								929	4.96097								929	4.72419
930	4.8737								930	4.96566								930	4.73095
931	4.87684								931	4.97027								931	4.73781
932	4.87986								932	4.975								932	4.74479
933	4.88289								933	4.97869								933	4.7491
934	4.88661								934	4.98171								934	4.75391
935	4.88848								935	4.9851								935	4.75787
936	4.89098								936	4.98642								936	4.76079
937	4.89384								937	4.9895								937	4.76382
938	4.89623								938	4.99207								938	4.76672
939	4.90037								939	4.99528								939	4.76904
940	4.90326								940	4.99913								940	4.7713
941	4.90576								941	5.00175								941	4.77392
942	4.90955								942	5.00495								942	4.77395
943	4.91218								943	5.00718								943	4.7735
944	4.91385								944	5.00872								944	4.77342
945	4.91456								945	5.00988								945	4.77372
946	4.91585								946	5.0115								946	4.77566
947	4.9178								947	5.01283								947	4.77784
948	4.91951								948	5.01389								948	4.77979
949	4.92161								949	5.01475								949	4.78266
950	4.92262								950	5.01556								950	4.78428
951	4.92311								951	5.01713								951	4.78578
952	4.92547								952	5.02054								952	4.78598
953	4.92707								953	5.02383								953	4.78585
954	4.92754								954	5.0261								954	4.78566
955	4.92813								955	5.02684								955	4.78573
956	4.92801								956	5.02539								956	4.78543
957	4.92948								957	5.02458								957	4.78486
958	4.93114								958	5.02365								958	4.78468
959	4.93218								959	5.02327								959	4.78427
960	4.93284								960	5.02394								960	4.78393
961	4.93162								961	5.02484								961	4.78306
962	4.93092								962	5.02622								962	4.78272
963	4.93092								963	5.02673								963	4.7824
964	4.93085								964	5.02731								964	4.78246
965	4.93243								965	5.0271								965	4.78295
966	4.93404								966	5.02725								966	4.78359
967	4.93462								967	5.02761								967	4.78474
968	4.93491								968	5.02829								968	4.78562
969	4.93427								969	5.02921								969	4.7851
970	4.933								970	5.02927								970	4.78466
971	4.93255								971	5.02972								971	4.78272
972	4.93301								972	5.02937								972	4.78208
973	4.93431								973	5.02834								973	4.78254
974	4.9355								974	5.02814								974	4.78194
975	4.93587								975	5.02807								975	4.78216
976	4.93537								976	5.02828								976	4.78171
977	4.93557								977	5.02952								977	4.78195
978	4.93626								978	5.02995								978	4.78427
979	4.93659								979	5.03043								979	4.7853
980	4.9381								980	5.0305								980	4.78626
981	4.93751								981	5.02976								981	4.78572
982	4.93695								982	5.02974								982	4.78459
983	4.93752								983	5.02961								983	4.78466
984	4.93661								984	5.02948								984	4.78534
985	4.93644								985	5.02968								985	4.78659
986	4.93738								986	5.03037								986	4.7868
987	4.93699								987	5.0314								987	4.78779
988	4.93601								988	5.03254								988	4.78799
989	4.93689								989	5.03266								989	4.78893
990	4.93511								990	5.03177								990	4.78895
991	4.93484								991	5.03114								991	4.78867
992	4.93506								992	5.03019								992	4.78934
993	4.93466								993	5.03011								993	4.78854
994	4.93555								994	5.03116								994	4.78834
995	4.93543								995	5.03116								995	4.78847
996	4.93598								996	5.0319								996	4.78982
997	4.93586								997	5.03243								997	4.79247
998	4.93517								998	5.03208								998	4.79595
999	4.93483								999	5.03179								999	4.7983
1000	4.93516								1000	5.0309								1000	4.79774
1001	4.93454								1001	5.03037								1001	4.79736
1002	4.93464								1002	5.02999								1002	4.79583
1003	4.93457								1003	5.03069								1003	4.7944
1004	4.93384								1004	5.03193								1004	4.79439
1005	4.9338								1005	5.03305								1005	4.79303
1006	4.93408								1006	5.03384								1006	4.79255
1007	4.93388								1007	5.03329								1007	4.79234
1008	4.93528								1008	5.03227								1008	4.79155
1009	4.93621								1009	5.03077								1009	4.79035
1010	4.9371								1010	5.0298								1010	4.79005
1011	4.93896								1011	5.02993								1011	4.78914
1012	4.93813								1012	5.03073								1012	4.78856
1013	4.93731								1013	5.0321								1013	4.78808
1014	4.93728								1014	5.03347								1014	4.78728
1015	4.93578								1015	5.03365								1015	4.78688
1016	4.93774								1016	5.03382								1016	4.78668
1017	4.9403								1017	5.0323								1017	4.78726
1018	4.94097								1018	5.03058								1018	4.78776
1019	4.94256								1019	5.03013								1019	4.78942
1020	4.94041								1020	5.02898								1020	4.79082
1021	4.93918								1021	5.03								1021	4.79222
1022	4.9389								1022	5.03057								1022	4.79073
1023	4.93133								1023	5.0229								1023	4.7515
1024	4.90188								1024	4.9941								1024	4.6465
1025	4.84743								1025	4.94192								1025	4.49625
1026	4.78096								1026	4.87938								1026	4.32917
1027	4.72993								1027	4.83168								1027	4.19302
1028	4.7137								1028	4.81666								1028	4.12884
1029	4.7285								1029	4.83013								1029	4.12247
1030	4.75855								1030	4.85739								1030	4.15153
1031	4.78034								1031	4.87819								1031	4.20282
1032	4.79213								1032	4.88739								1032	4.26254
1033	4.79754								1033	4.8897								1033	4.32358
1034	4.8009								1034	4.88987								1034	4.38042
1035	4.80606								1035	4.89136								1035	4.43182
1036	4.81083								1036	4.8957								1036	4.47675
1037	4.81746								1037	4.90361								1037	4.5153
1038	4.82455								1038	4.9125								1038	4.5506
1039	4.83177								1039	4.92273								1039	4.57972
1040	4.84012								1040	4.93274								1040	4.60544
1041	4.84737								1041	4.94114								1041	4.62768
1042	4.85392								1042	4.94868								1042	4.64486
1043	4.85982								1043	4.95326								1043	4.66121
1044	4.86609								1044	4.95643								1044	4.67599
1045	4.87202								1045	4.96027								1045	4.68851
1046	4.87668								1046	4.96489								1046	4.70051
1047	4.88123								1047	4.97062								1047	4.71075
1048	4.88427								1048	4.9756								1048	4.71808
1049	4.88611								1049	4.97984								1049	4.72532
1050	4.88893								1050	4.98349								1050	4.73077
1051	4.89072								1051	4.98533								1051	4.73606
1052	4.89273								1052	4.98853								1052	4.74177
1053	4.89569								1053	4.99207								1053	4.74659
1054	4.89842								1054	4.99556								1054	4.75122
1055	4.90157								1055	5.00009								1055	4.75511
1056	4.90452								1056	5.00272								1056	4.75867
1057	4.90596								1057	5.0042								1057	4.76242
1058	4.90802								1058	5.00462								1058	4.76572
1059	4.90974								1059	5.00523								1059	4.76799
1060	4.91084								1060	5.00617								1060	4.76877
1061	4.91363								1061	5.0085								1061	4.76855
1062	4.91663								1062	5.01076								1062	4.7681
1063	4.91851								1063	5.01259								1063	4.7687
1064	4.92051								1064	5.01389								1064	4.77008
1065	4.92122								1065	5.01525								1065	4.77226
1066	4.92059								1066	5.01602								1066	4.77474
1067	4.92157								1067	5.01714								1067	4.77594
1068	4.92247								1068	5.01764								1068	4.77753
1069	4.92368								1069	5.01686								1069	4.77914
1070	4.92496								1070	5.01753								1070	4.78002
1071	4.92673								1071	5.0178								1071	4.78135
1072	4.92826								1072	5.01953								1072	4.78094
1073	4.92943								1073	5.02289								1073	4.77947
1074	4.92965								1074	5.02365								1074	4.77909
1075	4.9295								1075	5.02417								1075	4.77899
1076	4.92942								1076	5.02353								1076	4.78043
1077	4.92939								1077	5.02319								1077	4.78162
1078	4.93073								1078	5.02397								1078	4.7819
1079	4.93207								1079	5.02409								1079	4.78165
1080	4.93313								1080	5.02615								1080	4.78117
1081	4.93318								1081	5.0258								1081	4.78212
1082	4.9339								1082	5.02568								1082	4.78347
1083	4.93324								1083	5.02593								1083	4.78452
1084	4.93215								1084	5.02691								1084	4.78485
1085	4.93148								1085	5.02757								1085	4.78468
1086	4.93018								1086	5.02775								1086	4.78385
1087	4.92977								1087	5.02885								1087	4.78364
1088	4.93081								1088	5.02797								1088	4.78484
1089	4.93302								1089	5.027								1089	4.78581
1090	4.93337								1090	5.02717								1090	4.78785
1091	4.93478								1091	5.02707								1091	4.78785
1092	4.93605								1092	5.02794								1092	4.78758
1093	4.93644								1093	5.02988								1093	4.78745
1094	4.93763								1094	5.03117								1094	4.78601
1095	4.93654								1095	5.03134								1095	4.7869
1096	4.93519								1096	5.03137								1096	4.78618
1097	4.93465								1097	5.03125								1097	4.78526
1098	4.9342								1098	5.0306								1098	4.78398
1099	4.93475								1099	5.03104								1099	4.78246
1100	4.9354								1100	5.03102								1100	4.78293
1101	4.93549								1101	5.03065								1101	4.78339
1102	4.93533								1102	5.03034								1102	4.7845
1103	4.93547								1103	5.03102								1103	4.78457
1104	4.93573								1104	5.03022								1104	4.784
1105	4.93583								1105	5.03039								1105	4.78259
1106	4.93541								1106	5.03171								1106	4.78232
1107	4.93602								1107	5.03128								1107	4.78361
1108	4.93566								1108	5.03149								1108	4.78256
1109	4.93569								1109	5.03074								1109	4.78263
1110	4.93725								1110	5.02943								1110	4.78251
1111	4.93744								1111	5.02745								1111	4.78245
1112	4.9377								1112	5.02749								1112	4.785
1113	4.93715								1113	5.02714								1113	4.78758
1114	4.93692								1114	5.02605								1114	4.78876
1115	4.93672								1115	5.02688								1115	4.78883
1116	4.93566								1116	5.02711								1116	4.78906
1117	4.93623								1117	5.02833								1117	4.78893
1118	4.93572								1118	5.02976								1118	4.78923
1119	4.93563								1119	5.02963								1119	4.78915
1120	4.93636								1120	5.02992								1120	4.78775
1121	4.93686								1121	5.02926								1121	4.786
1122	4.93786								1122	5.0292								1122	4.78357
1123	4.93774								1123	5.0293								1123	4.78251
1124	4.93858								1124	5.02885								1124	4.78253
1125	4.93857								1125	5.02891								1125	4.78233
1126	4.93844								1126	5.02912								1126	4.78323
1127	4.93871								1127	5.02981								1127	4.78324
1128	4.93887								1128	5.03081								1128	4.78116
1129	4.93891								1129	5.03068								1129	4.77833
1130	4.93823								1130	5.03134								1130	4.77481
1131	4.9381								1131	5.03149								1131	4.77224
1132	4.9377								1132	5.03023								1132	4.7708
1133	4.93748								1133	5.03005								1133	4.77033
1134	4.93808								1134	5.03006								1134	4.77035
1135	4.93896								1135	5.03022								1135	4.77013
1136	4.93891								1136	5.03071								1136	4.77112
1137	4.93937								1137	5.03145								1137	4.77289
1138	4.93883								1138	5.03156								1138	4.7753
1139	4.93754								1139	5.03191								1139	4.77679
1140	4.9368								1140	5.03235								1140	4.77882
1141	4.93556								1141	5.03188								1141	4.78028
1142	4.93568								1142	5.03272								1142	4.78121
1143	4.92979								1143	5.02852								1143	4.74895
1144	4.90397								1144	5.00689								1144	4.65203
1145	4.8571								1145	4.96556								1145	4.51269
1146	4.80054								1146	4.9097								1146	4.35586
1147	4.75839								1147	4.86412								1147	4.2277
1148	4.74667								1148	4.84779								1148	4.17002
1149	4.76138								1149	4.85807								1149	4.16914
1150	4.78844								1150	4.88431								1150	4.20142
1151	4.80873								1151	4.90661								1151	4.25381
1152	4.82012								1152	4.91708								1152	4.31383
1153	4.82656								1153	4.92041								1153	4.371
1154	4.83246								1154	4.92087								1154	4.42279
1155	4.83762								1155	4.92216								1155	4.46686
1156	4.84187								1156	4.92516								1156	4.50325
1157	4.84686								1157	4.93121								1157	4.53569
1158	4.85219								1158	4.93965								1158	4.56372
1159	4.85873								1159	4.94872								1159	4.58923
1160	4.86603								1160	4.95674								1160	4.61255
1161	4.87327								1161	4.96394								1161	4.63156
1162	4.87828								1162	4.97029								1162	4.64832
1163	4.88318								1163	4.97456								1163	4.66281
1164	4.88739								1164	4.97956								1164	4.67568
1165	4.89051								1165	4.98453								1165	4.68739
1166	4.8952								1166	4.98706								1166	4.69744
1167	4.89819								1167	4.99								1167	4.70634
1168	4.9016								1168	4.99248								1168	4.71351
1169	4.90462								1169	4.99343								1169	4.72042
1170	4.90607								1170	4.99643								1170	4.72727
1171	4.90938								1171	4.99917								1171	4.73335
1172	4.91077								1172	5.00121								1172	4.73931
1173	4.91208								1173	5.00462								1173	4.74393
1174	4.91354								1174	5.00646								1174	4.74614
1175	4.91201								1175	5.00779								1175	4.74947
1176	4.9131								1176	5.00892								1176	4.75256
1177	4.91493								1177	5.00963								1177	4.756
1178	4.91713								1178	5.01059								1178	4.76072
1179	4.92102								1179	5.0115								1179	4.76304
1180	4.92253								1180	5.01324								1180	4.76491
1181	4.9245								1181	5.01446								1181	4.76695
1182	4.92532								1182	5.01566								1182	4.76904
1183	4.92555								1183	5.0175								1183	4.77115
1184	4.92563								1184	5.02018								1184	4.77286
1185	4.92619								1185	5.02111								1185	4.77392
1186	4.92673								1186	5.02143								1186	4.77346
1187	4.92779								1187	5.02142								1187	4.77332
1188	4.92941								1188	5.02067								1188	4.77251
1189	4.93036								1189	5.02029								1189	4.77283
1190	4.93169								1190	5.02063								1190	4.7734
1191	4.93315								1191	5.02218								1191	4.77418
1192	4.93455								1192	5.02221								1192	4.77564
1193	4.9341								1193	5.02451								1193	4.77517
1194	4.93343								1194	5.02727								1194	4.77323
1195	4.93236								1195	5.02676								1195	4.7732
1196	4.93196								1196	5.02703								1196	4.77327
1197	4.93259								1197	5.02587								1197	4.77346
1198	4.93373								1198	5.02458								1198	4.77524
1199	4.93463								1199	5.02524								1199	4.7747
1200	4.93452								1200	5.02603								1200	4.77435
1201	4.93475								1201	5.02674								1201	4.77493
1202	4.93475								1202	5.02718								1202	4.77651
1203	4.93528								1203	5.02752								1203	4.77832
1204	4.93602								1204	5.02774								1204	4.77937
1205	4.93603								1205	5.02817								1205	4.78081
1206	4.93555								1206	5.02855								1206	4.78124
1207	4.93447								1207	5.02813								1207	4.78293
1208	4.93466								1208	5.02867								1208	4.78415
1209	4.93593								1209	5.02922								1209	4.78436
1210	4.93704								1210	5.03103								1210	4.78448
1211	4.93808								1211	5.0321								1211	4.78311
1212	4.93708								1212	5.03248								1212	4.78216
1213	4.93599								1213	5.03279								1213	4.78143
1214	4.93583								1214	5.03046								1214	4.78084
1215	4.93593								1215	5.02935								1215	4.7803
1216	4.9375								1216	5.02836								1216	4.7794
1217	4.93762								1217	5.02842								1217	4.7794
1218	4.93788								1218	5.02952								1218	4.7796
1219	4.9384								1219	5.03173								1219	4.78112
1220	4.93853								1220	5.03238								1220	4.78317
1221	4.93909								1221	5.03297								1221	4.78444
1222	4.93886								1222	5.03237								1222	4.78523
1223	4.93789								1223	5.0311								1223	4.78438
1224	4.93669								1224	5.03137								1224	4.78384
1225	4.93723								1225	5.02988								1225	4.78226
1226	4.93822								1226	5.0304								1226	4.78168
1227	4.93984								1227	5.0299								1227	4.78152
1228	4.94005								1228	5.02934								1228	4.78025
1229	4.93874								1229	5.02966								1229	4.77888
1230	4.93705								1230	5.02943								1230	4.77605
1231	4.93521								1231	5.02985								1231	4.77525
1232	4.93471								1232	5.02924								1232	4.77398
1233	4.93429								1233	5.02962								1233	4.77409
1234	4.93457								1234	5.02907								1234	4.77536
1235	4.93462								1235	5.02883								1235	4.7751
1236	4.9356								1236	5.02877								1236	4.77682
1237	4.93673								1237	5.0291								1237	4.77845
1238	4.93675								1238	5.03051								1238	4.77872
1239	4.93698								1239	5.03043								1239	4.77822
1240	4.93778								1240	5.03018								1240	4.77687
1241	4.93877								1241	5.02901								1241	4.77466
1242	4.93986								1242	5.02754								1242	4.77432
1243	4.94034								1243	5.02799								1243	4.7739
1244	4.93911								1244	5.02862								1244	4.77444
1245	4.93768								1245	5.02898								1245	4.77541
1246	4.93797								1246	5.03082								1246	4.77438
1247	4.93835								1247	5.0317								1247	4.77425
1248	4.93924								1248	5.03198								1248	4.77389
1249	4.93936								1249	5.03173								1249	4.77481
1250	4.93845								1250	5.03078								1250	4.77694
1251	4.93813								1251	5.03016								1251	4.77874
1252	4.93838								1252	5.03064								1252	4.77989
1253	4.93982								1253	5.03142								1253	4.77989
1254	4.93963								1254	5.03031								1254	4.78054
1255	4.939								1255	5.02989								1255	4.78021
1256	4.93831								1256	5.02898								1256	4.77996
1257	4.93699								1257	5.02882								1257	4.77896
1258	4.93606								1258	5.02905								1258	4.77741
1259	4.93597								1259	5.02878								1259	4.77699
1260	4.93588								1260	5.02914								1260	4.77663
1261	4.93612								1261	5.02844								1261	4.77734
1262	4.9375								1262	5.02836								1262	4.7788
1263	4.93482								1263	5.02562								1263	4.75811
1264	4.91602								1264	5.00734								1264	4.6847
1265	4.87887								1265	4.97294								1265	4.56713
1266	4.83051								1266	4.9282								1266	4.42964
1267	4.7907								1267	4.89085								1267	4.3089
1268	4.77655								1268	4.87701								1268	4.24663
1269	4.78832								1269	4.88804								1269	4.23898
1270	4.81353								1270	4.91188								1270	4.2639
1271	4.835								1271	4.93126								1271	4.30662
1272	4.84651								1272	4.94297								1272	4.35525
1273	4.85224								1273	4.9472								1273	4.40294
1274	4.85579								1274	4.95001								1274	4.44581
1275	4.85975								1275	4.95445								1275	4.48404
1276	4.86534								1276	4.95948								1276	4.51601
1277	4.86972								1277	4.96492								1277	4.54384
1278	4.87543								1278	4.97091								1278	4.56938
1279	4.88113								1279	4.97628								1279	4.59168
1280	4.88638								1280	4.98184								1280	4.61389
1281	4.89144								1281	4.98715								1281	4.63378
1282	4.89602								1282	4.99165								1282	4.64963
1283	4.89957								1283	4.99569								1283	4.66386
1284	4.90355								1284	4.99942								1284	4.67575
1285	4.90648								1285	5.00333								1285	4.68658
1286	4.90953								1286	5.00645								1286	4.69773
1287	4.9122								1287	5.00837								1287	4.70712
1288	4.91393								1288	5.01054								1288	4.7147
1289	4.91647								1289	5.01214								1289	4.72164
1290	4.91755								1290	5.01308								1290	4.72779
1291	4.91871								1291	5.01512								1291	4.73305
1292	4.91982								1292	5.01531								1292	4.73872
1293	4.9211								1293	5.0156								1293	4.74318
1294	4.92173								1294	5.01654								1294	4.74576
1295	4.92226								1295	5.01697								1295	4.74904
1296	4.92297								1296	5.01796								1296	4.75338
1297	4.92334								1297	5.01836								1297	4.7571
1298	4.92494								1298	5.01923								1298	4.76041
1299	4.92716								1299	5.01888								1299	4.76158
1300	4.92812								1300	5.01874								1300	4.76077
1301	4.93011								1301	5.01935								1301	4.76184
1302	4.93169								1302	5.02061								1302	4.76272
1303	4.93239								1303	5.02166								1303	4.76458
1304	4.93363								1304	5.02164								1304	4.76574
1305	4.93394								1305	5.02234								1305	4.7663
1306	4.93371								1306	5.02276								1306	4.76719
1307	4.93392								1307	5.02337								1307	4.76826
1308	4.93326								1308	5.02462								1308	4.76904
1309	4.9328								1309	5.02544								1309	4.76937
1310	4.93351								1310	5.02495								1310	4.77117
1311	4.93393								1311	5.02528								1311	4.77263
1312	4.93472								1312	5.02662								1312	4.77487
1313	4.93486								1313	5.02676								1313	4.77549
1314	4.93457								1314	5.0271								1314	4.7759
1315	4.93409								1315	5.02755								1315	4.77613
1316	4.9348								1316	5.02768								1316	4.77498
1317	4.93584								1317	5.02768								1317	4.77555
1318	4.93668								1318	5.02808								1318	4.77472
1319	4.93792								1319	5.0278								1319	4.77587
1320	4.93775								1320	5.02632								1320	4.77686
1321	4.93772								1321	5.02626								1321	4.77704
1322	4.93804								1322	5.02637								1322	4.77701
1323	4.93719								1323	5.02669								1323	4.77534
1324	4.93676								1324	5.0277								1324	4.77398
1325	4.93547								1325	5.02733								1325	4.77342
1326	4.93487								1326	5.02627								1326	4.77255
1327	4.93587								1327	5.02674								1327	4.772
1328	4.93696								1328	5.0282								1328	4.77221
1329	4.93821								1329	5.02986								1329	4.7716
1330	4.93932								1330	5.03249								1330	4.77243
1331	4.93889								1331	5.03291								1331	4.77286
1332	4.9372								1332	5.03327								1332	4.77409
1333	4.93697								1333	5.03281								1333	4.77523
1334	4.93542								1334	5.03169								1334	4.77537
1335	4.93502								1335	5.03103								1335	4.77597
1336	4.93704								1336	5.03013								1336	4.77708
1337	4.93689								1337	5.02994								1337	4.77787
1338	4.93719								1338	5.02937								1338	4.77868
1339	4.93703								1339	5.02977								1339	4.77884
1340	4.93622								1340	5.02946								1340	4.778
1341	4.93632								1341	5.02969								1341	4.7775
1342	4.93619								1342	5.02942								1342	4.77688
1343	4.93718								1343	5.02877								1343	4.77624
1344	4.93785								1344	5.02909								1344	4.7763
1345	4.93822								1345	5.02842								1345	4.77623
1346	4.93913								1346	5.02804								1346	4.77678
1347	4.93922								1347	5.02857								1347	4.777
1348	4.93871								1348	5.02904								1348	4.7772
1349	4.93834								1349	5.02959								1349	4.77781
1350	4.93772								1350	5.03028								1350	4.77861
1351	4.93726								1351	5.0297								1351	4.77986
1352	4.93787								1352	5.02832								1352	4.78053
1353	4.93799								1353	5.02854								1353	4.78116
1354	4.93868								1354	5.02762								1354	4.78206
1355	4.93844								1355	5.02797								1355	4.78152
1356	4.93781								1356	5.02828								1356	4.78073
1357	4.93856								1357	5.02722								1357	4.77984
1358	4.93788								1358	5.02779								1358	4.77864
1359	4.93937								1359	5.02767								1359	4.77956
1360	4.93971								1360	5.02779								1360	4.78131
1361	4.93989								1361	5.02765								1361	4.78179
1362	4.94042								1362	5.02825								1362	4.78175
1363	4.93893								1363	5.02716								1363	4.78059
1364	4.93899								1364	5.02667								1364	4.78031
1365	4.93855								1365	5.02754								1365	4.78018
1366	4.93893								1366	5.02779								1366	4.77925
1367	4.93947								1367	5.02882								1367	4.77907
1368	4.93881								1368	5.03002								1368	4.77727
1369	4.93949								1369	5.03								1369	4.7769
1370	4.93931								1370	5.02873								1370	4.77773
1371	4.93962								1371	5.0283								1371	4.77854
1372	4.93956								1372	5.02758								1372	4.77819
1373	4.939								1373	5.02705								1373	4.77922
1374	4.93928								1374	5.028								1374	4.77964
1375	4.93877								1375	5.02886								1375	4.77888
1376	4.93895								1376	5.02914								1376	4.77904
1377	4.93826								1377	5.03003								1377	4.77725
1378	4.93708								1378	5.03044								1378	4.77667
1379	4.93736								1379	5.03101								1379	4.77776
1380	4.93758								1380	5.03119								1380	4.77787
1381	4.93788								1381	5.03016								1381	4.77844
1382	4.93858								1382	5.02903								1382	4.77832
1383	4.93497								1383	5.02585								1383	4.75653
1384	4.91789								1384	5.00954								1384	4.68559
1385	4.88548								1385	4.97902								1385	4.57785
1386	4.84314								1386	4.941								1386	4.4569
1387	4.80957								1387	4.9085								1387	4.35493
1388	4.79947								1388	4.89986								1388	4.30827
1389	4.81199								1389	4.91252								1389	4.30771
1390	4.83603								1390	4.93503								1390	4.33013
1391	4.85664								1391	4.95379								1391	4.36521
1392	4.86772								1392	4.96136								1392	4.40374
1393	4.87232								1393	4.96357								1393	4.44118
1394	4.87658								1394	4.96463								1394	4.47581
1395	4.87888								1395	4.96639								1395	4.50724
1396	4.88264								1396	4.97193								1396	4.53555
1397	4.88775								1397	4.97734								1397	4.56059
1398	4.89231								1398	4.98308								1398	4.58339
1399	4.89734								1399	4.98918								1399	4.60263
1400	4.90156								1400	4.99368								1400	4.62149
1401	4.90475								1401	4.99768								1401	4.63753
1402	4.90757								1402	5.00173								1402	4.65251
1403	4.91152								1403	5.00481								1403	4.66599
1404	4.91514								1404	5.00769								1404	4.67694
1405	4.91825								1405	5.01044								1405	4.68769
1406	4.92133								1406	5.01309								1406	4.69668
1407	4.92357								1407	5.01573								1407	4.70355
1408	4.92569								1408	5.01636								1408	4.71049
1409	4.92698								1409	5.01634								1409	4.71599
1410	4.92742								1410	5.01647								1410	4.72076
1411	4.92699								1411	5.01611								1411	4.72689
1412	4.92778								1412	5.01702								1412	4.73202
1413	4.92835								1413	5.01929								1413	4.73627
1414	4.92966								1414	5.02099								1414	4.74027
1415	4.93102								1415	5.02373								1415	4.74369
1416	4.9318								1416	5.02615								1416	4.74561
1417	4.93266								1417	5.02702								1417	4.74912
1418	4.93365								1418	5.02614								1418	4.75299
1419	4.93451								1419	5.02505								1419	4.75495
1420	4.93339								1420	5.02421								1420	4.75827
1421	4.93388								1421	5.02413								1421	4.76004
1422	4.93314								1422	5.02567								1422	4.76036
1423	4.93378								1423	5.02631								1423	4.76158
1424	4.93507								1424	5.02829								1424	4.76311
1425	4.93516								1425	5.02938								1425	4.76338
1426	4.93609								1426	5.02907								1426	4.76561
1427	4.93556								1427	5.02998								1427	4.76763
1428	4.93493								1428	5.02859								1428	4.76811
1429	4.93536								1429	5.02861								1429	4.76984
1430	4.93485								1430	5.02836								1430	4.76818
1431	4.9349								1431	5.02783								1431	4.76775
1432	4.93596								1432	5.02737								1432	4.77012
1433	4.93618								1433	5.02703								1433	4.77384
1434	4.93729								1434	5.02707								1434	4.77914
1435	4.93807								1435	5.02596								1435	4.78308
1436	4.93773								1436	5.02711								1436	4.78244
1437	4.9377								1437	5.02759								1437	4.78181
1438	4.9369								1438	5.02877								1438	4.78132
1439	4.93746								1439	5.02989								1439	4.78112
1440	4.93802								1440	5.02967								1440	4.78222
1441	4.93788								1441	5.02898								1441	4.78141
1442	4.93797								1442	5.02842								1442	4.78071
1443	4.93663								1443	5.0288								1443	4.77921
1444	4.93584								1444	5.02884								1444	4.7786
1445	4.93583								1445	5.02906								1445	4.77823
1446	4.93693								1446	5.02901								1446	4.7779
1447	4.93739								1447	5.02794								1447	4.77904
1448	4.9388								1448	5.02736								1448	4.7793
1449	4.93928								1449	5.02786								1449	4.77947
1450	4.93829								1450	5.02774								1450	4.78075
1451	4.93768								1451	5.02776								1451	4.77998
1452	4.93673								1452	5.02875								1452	4.77956
1453	4.93529								1453	5.02803								1453	4.7806
1454	4.93539								1454	5.02751								1454	4.77922
1455	4.93686								1455	5.02874								1455	4.77923
1456	4.93806								1456	5.02814								1456	4.77875
1457	4.93954								1457	5.02814								1457	4.77709
1458	4.94028								1458	5.02847								1458	4.77678
1459	4.94151								1459	5.02775								1459	4.77623
1460	4.94146								1460	5.02696								1460	4.77521
1461	4.94235								1461	5.02755								1461	4.77457
1462	4.94258								1462	5.02768								1462	4.77347
1463	4.94096								1463	5.0272								1463	4.77463
1464	4.94073								1464	5.02685								1464	4.7748
1465	4.93998								1465	5.02705								1465	4.77478
1466	4.93963								1466	5.02737								1466	4.77515
1467	4.94032								1467	5.02817								1467	4.77338
1468	4.93966								1468	5.02836								1468	4.77249
1469	4.93861								1469	5.02684								1469	4.77258
1470	4.93878								1470	5.02687								1470	4.77256
1471	4.93799								1471	5.0267								1471	4.77234
1472	4.93834								1472	5.028								1472	4.77361
1473	4.93866								1473	5.02748								1473	4.77349
1474	4.93816								1474	5.02623								1474	4.77366
1475	4.93893								1475	5.02542								1475	4.77435
1476	4.9398								1476	5.02502								1476	4.77418
1477	4.94056								1477	5.02693								1477	4.77563
1478	4.94092								1478	5.02813								1478	4.77592
1479	4.94065								1479	5.02917								1479	4.77509
1480	4.9403								1480	5.02964								1480	4.77507
1481	4.94026								1481	5.02906								1481	4.77297
1482	4.93954								1482	5.02914								1482	4.77244
1483	4.93768								1483	5.0288								1483	4.7728
1484	4.93578								1484	5.02748								1484	4.77301
1485	4.93479								1485	5.02709								1485	4.77385
1486	4.93517								1486	5.02619								1486	4.77383
1487	4.93657								1487	5.02582								1487	4.77425
1488	4.93765								1488	5.02616								1488	4.77398
1489	4.93702								1489	5.02652								1489	4.77414
1490	4.93738								1490	5.0268								1490	4.77389
1491	4.93702								1491	5.02668								1491	4.77347
1492	4.9372								1492	5.02725								1492	4.77221
1493	4.9383								1493	5.02706								1493	4.77084
1494	4.93777								1494	5.02698								1494	4.77052
1495	4.9376								1495	5.02737								1495	4.77086
1496	4.936								1496	5.02599								1496	4.7724
1497	4.93615								1497	5.02617								1497	4.77521
1498	4.9355								1498	5.02612								1498	4.7768
1499	4.93571								1499	5.02677								1499	4.77679
1500	4.93688								1500	5.02752								1500	4.775
1501	4.93553								1501	5.02716								1501	4.7726
1502	4.93613								1502	5.027								1502	4.77214
1503	4.93304								1503	5.02473								1503	4.76083
1504	4.91777								1504	5.01411								1504	4.71253
1505	4.89024								1505	4.99019								1505	4.62945
1506	4.85463								1506	4.95801								1506	4.53172
1507	4.82626								1507	4.92946								1507	4.43961
1508	4.81936								1508	4.9186								1508	4.38794
1509	4.83022								1509	4.92732								1509	4.37539
1510	4.85113								1510	4.9473								1510	4.38485
1511	4.8689								1511	4.96594								1511	4.40893
1512	4.87829								1512	4.97679								1512	4.43917
1513	4.88433								1513	4.98159								1513	4.47168
1514	4.88795								1514	4.98291								1514	4.50225
1515	4.89157								1515	4.98536								1515	4.53076
1516	4.8963								1516	4.98816								1516	4.55671
1517	4.90089								1517	4.99224								1517	4.58088
1518	4.90552								1518	4.99831								1518	4.60072
1519	4.91008								1519	5.00239								1519	4.61562
1520	4.91293								1520	5.00664								1520	4.62962
1521	4.91634								1521	5.00997								1521	4.64136
1522	4.9187								1522	5.01314								1522	4.6525
1523	4.92102								1523	5.01527								1523	4.66544
1524	4.92433								1524	5.01736								1524	4.67652
1525	4.92591								1525	5.01874								1525	4.68626
1526	4.9284								1526	5.02018								1526	4.69564
1527	4.93084								1527	5.02206								1527	4.7027
1528	4.93179								1528	5.02317								1528	4.70879
1529	4.93304								1529	5.02447								1529	4.71444
1530	4.93346								1530	5.02413								1530	4.72064
1531	4.93256								1531	5.02407								1531	4.72612
1532	4.9326								1532	5.02472								1532	4.73092
1533	4.9321								1533	5.02547								1533	4.73545
1534	4.93248								1534	5.02728								1534	4.73806
1535	4.93434								1535	5.02827								1535	4.7415
1536	4.93419								1536	5.02859								1536	4.74548
1537	4.93556								1537	5.02889								1537	4.74908
1538	4.93524								1538	5.0284								1538	4.75275
1539	4.93568								1539	5.0285								1539	4.75581
1540	4.93769								1540	5.02795								1540	4.75802
1541	4.93838								1541	5.02744								1541	4.76022
1542	4.94062								1542	5.02654								1542	4.76216
1543	4.94064								1543	5.02687								1543	4.76365
1544	4.94118								1544	5.02792								1544	4.76495
1545	4.9415								1545	5.02864								1545	4.76602
1546	4.94141								1546	5.02988								1546	4.76623
1547	4.94139								1547	5.03023								1547	4.76611
1548	4.94108								1548	5.02973								1548	4.76584
1549	4.9413								1549	5.03019								1549	4.76688
1550	4.94145								1550	5.03067								1550	4.76726
1551	4.94133								1551	5.03048								1551	4.76818
1552	4.94062								1552	5.02985								1552	4.76868
1553	4.94014								1553	5.02899								1553	4.76877
1554	4.93956								1554	5.02851								1554	4.76871
1555	4.93978								1555	5.02792								1555	4.76821
1556	4.94032								1556	5.02886								1556	4.76789
1557	4.94078								1557	5.02893								1557	4.76608
1558	4.93965								1558	5.02943								1558	4.76751
1559	4.93891								1559	5.0296								1559	4.76935
1560	4.93809								1560	5.02715								1560	4.77094
1561	4.93726								1561	5.02666								1561	4.77195
1562	4.93836								1562	5.02429								1562	4.77265
1563	4.93839								1563	5.02386								1563	4.77388
1564	4.93773								1564	5.02713								1564	4.77424
1565	4.93685								1565	5.02802								1565	4.77496
1566	4.93652								1566	5.02942								1566	4.77438
1567	4.93719								1567	5.03062								1567	4.77281
1568	4.93816								1568	5.02892								1568	4.77313
1569	4.93916								1569	5.02785								1569	4.77334
1570	4.93908								1570	5.0271								1570	4.77297
1571	4.93837								1571	5.02659								1571	4.77294
1572	4.93777								1572	5.02676								1572	4.77281
1573	4.93799								1573	5.02671								1573	4.77273
1574	4.9383								1574	5.02753								1574	4.77379
1575	4.93991								1575	5.02786								1575	4.77381
1576	4.93973								1576	5.02719								1576	4.77299
1577	4.93966								1577	5.02801								1577	4.77434
1578	4.93959								1578	5.02832								1578	4.7747
1579	4.93798								1579	5.02738								1579	4.77654
1580	4.93871								1580	5.02892								1580	4.77703
1581	4.93937								1581	5.02842								1581	4.77451
1582	4.93924								1582	5.02732								1582	4.77332
1583	4.93957								1583	5.02692								1583	4.77231
1584	4.94001								1584	5.02578								1584	4.77256
1585	4.93845								1585	5.02627								1585	4.77452
1586	4.93831								1586	5.02705								1586	4.77531
1587	4.93877								1587	5.02832								1587	4.77581
1588	4.93835								1588	5.02819								1588	4.77445
1589	4.93876								1589	5.02778								1589	4.77317
1590	4.9392								1590	5.02788								1590	4.77156
1591	4.93793								1591	5.02632								1591	4.76924
1592	4.93795								1592	5.02722								1592	4.76978
1593	4.93738								1593	5.0279								1593	4.76914
1594	4.93701								1594	5.02705								1594	4.76968
1595	4.93789								1595	5.02729								1595	4.77268
1596	4.93716								1596	5.02598								1596	4.77357
1597	4.93811								1597	5.02423								1597	4.77505
1598	4.93766								1598	5.02523								1598	4.77625
1599	4.9379								1599	5.02567								1599	4.7752
1600	4.93834								1600	5.02701								1600	4.77612
1601	4.93818								1601	5.02823								1601	4.7753
1602	4.93904								1602	5.02724								1602	4.77568
1603	4.939								1603	5.02685								1603	4.77631
1604	4.94075								1604	5.02575								1604	4.77594
1605	4.94113								1605	5.02583								1605	4.77828
1606	4.93994								1606	5.02584								1606	4.778
1607	4.93839								1607	5.02536								1607	4.77783
1608	4.93575								1608	5.02552								1608	4.77791
1609	4.93525								1609	5.0248								1609	4.77678
1610	4.93629								1610	5.02588								1610	4.77566
1611	4.93727								1611	5.02647								1611	4.77488
1612	4.93875								1612	5.02715								1612	4.77439
1613	4.93853								1613	5.02811								1613	4.77376
1614	4.93889								1614	5.02736								1614	4.77509
1615	4.93941								1615	5.02791								1615	4.77515
1616	4.93818								1616	5.02802								1616	4.77372
1617	4.93844								1617	5.02678								1617	4.77382
1618	4.93716								1618	5.02666								1618	4.77271
1619	4.936								1619	5.02548								1619	4.77143
1620	4.93614								1620	5.02432								1620	4.77218
1621	4.93489								1621	5.02443								1621	4.77134
1622	4.93358								1622	5.02488								1622	4.77108
1623	4.93132								1623	5.02535								1623	4.76098
1624	4.91996								1624	5.01865								1624	4.71423
1625	4.8982								1625	4.99966								1625	4.63771
1626	4.8684								1626	4.97128								1626	4.55198
1627	4.84425								1627	4.94426								1627	4.4725
1628	4.83614								1628	4.93179								1628	4.43155
1629	4.84532								1629	4.93784								1629	4.42596
1630	4.86544								1630	4.95575								1630	4.43562
1631	4.88261								1631	4.97443								1631	4.45644
1632	4.89363								1632	4.98603								1632	4.4807
1633	4.89887								1633	4.99062								1633	4.50697
1634	4.90252								1634	4.99221								1634	4.53206
1635	4.9046								1635	4.99456								1635	4.55565
1636	4.90658								1636	4.99784								1636	4.57737
1637	4.90973								1637	5.00252								1637	4.59567
1638	4.91262								1638	5.00746								1638	4.61167
1639	4.91666								1639	5.01167								1639	4.62588
1640	4.92068								1640	5.01446								1640	4.63937
1641	4.92422								1641	5.01678								1641	4.65156
1642	4.92794								1642	5.02036								1642	4.66373
1643	4.9308								1643	5.02244								1643	4.67446
1644	4.93265								1644	5.02493								1644	4.68425
1645	4.93321								1645	5.0278								1645	4.69366
1646	4.935								1646	5.02724								1646	4.70222
1647	4.93579								1647	5.02813								1647	4.70991
1648	4.9376								1648	5.0292								1648	4.71579
1649	4.93877								1649	5.02879								1649	4.72048
1650	4.93928								1650	5.03005								1650	4.72457
1651	4.93966								1651	5.03023								1651	4.72878
1652	4.93968								1652	5.0303								1652	4.73267
1653	4.94018								1653	5.03025								1653	4.73733
1654	4.93983								1654	5.02967								1654	4.74108
1655	4.94052								1655	5.0292								1655	4.74341
1656	4.94017								1656	5.02885								1656	4.74573
1657	4.94017								1657	5.0283								1657	4.74624
1658	4.94059								1658	5.02904								1658	4.74873
1659	4.94032								1659	5.03								1659	4.75097
1660	4.94044								1660	5.03012								1660	4.75304
1661	4.94182								1661	5.03031								1661	4.75649
1662	4.9412								1662	5.03044								1662	4.75724
1663	4.94123								1663	5.02905								1663	4.75886
1664	4.94091								1664	5.02824								1664	4.76119
1665	4.93952								1665	5.02896								1665	4.76151
1666	4.9402								1666	5.02837								1666	4.76172
1667	4.94142								1667	5.03009								1667	4.76137
1668	4.94143								1668	5.03136								1668	4.75985
1669	4.94233								1669	5.03064								1669	4.7598
1670	4.94216								1670	5.03061								1670	4.75977
1671	4.94121								1671	5.02986								1671	4.76004
1672	4.94194								1672	5.02849								1672	4.76178
1673	4.94135								1673	5.02877								1673	4.76231
1674	4.94126								1674	5.02866								1674	4.76439
1675	4.94069								1675	5.02755								1675	4.767
1676	4.94039								1676	5.02732								1676	4.76807
1677	4.94011								1677	5.02739								1677	4.76972
1678	4.93945								1678	5.02725								1678	4.76994
1679	4.93998								1679	5.02735								1679	4.77044
1680	4.94018								1680	5.02756								1680	4.77096
1681	4.93971								1681	5.02745								1681	4.77046
1682	4.93994								1682	5.0276								1682	4.76978
1683	4.93948								1683	5.02839								1683	4.76816
1684	4.93954								1684	5.02844								1684	4.7674
1685	4.93978								1685	5.02735								1685	4.76609
1686	4.94047								1686	5.02768								1686	4.76623
1687	4.94049								1687	5.02678								1687	4.76573
1688	4.94056								1688	5.02645								1688	4.76678
1689	4.94164								1689	5.02761								1689	4.76892
1690	4.94239								1690	5.02799								1690	4.76979
1691	4.94312								1691	5.02868								1691	4.77094
1692	4.94188								1692	5.02894								1692	4.76966
1693	4.94								1693	5.02876								1693	4.76791
1694	4.93675								1694	5.0283								1694	4.76785
1695	4.93468								1695	5.02757								1695	4.76746
1696	4.93386								1696	5.02794								1696	4.76798
1697	4.93403								1697	5.02748								1697	4.76918
1698	4.93575								1698	5.02756								1698	4.76896
1699	4.93684								1699	5.02769								1699	4.76764
1700	4.93821								1700	5.02744								1700	4.76639
1701	4.93924								1701	5.02864								1701	4.76551
1702	4.94003								1702	5.02838								1702	4.76504
1703	4.93985								1703	5.02888								1703	4.76698
1704	4.93808								1704	5.02914								1704	4.76784
1705	4.93732								1705	5.02821								1705	4.76821
1706	4.93676								1706	5.02684								1706	4.76778
1707	4.93722								1707	5.02537								1707	4.76732
1708	4.93878								1708	5.0244								1708	4.7676
1709	4.93823								1709	5.02441								1709	4.76932
1710	4.9376								1710	5.02537								1710	4.77105
1711	4.93828								1711	5.02625								1711	4.77098
1712	4.93828								1712	5.02512								1712	4.77077
1713	4.93779								1713	5.0241								1713	4.76899
1714	4.93708								1714	5.02451								1714	4.76846
1715	4.93572								1715	5.02459								1715	4.76971
1716	4.93515								1716	5.02617								1716	4.77014
1717	4.93599								1717	5.0267								1717	4.77112
1718	4.93752								1718	5.02529								1718	4.77132
1719	4.93681								1719	5.02498								1719	4.77082
1720	4.93633								1720	5.02519								1720	4.77132
1721	4.93703								1721	5.02549								1721	4.77088
1722	4.9362								1722	5.02651								1722	4.77084
1723	4.93674								1723	5.02683								1723	4.77098
1724	4.93776								1724	5.02654								1724	4.77126
1725	4.93712								1725	5.02577								1725	4.77119
1726	4.93742								1726	5.02526								1726	4.77132
1727	4.93869								1727	5.02557								1727	4.77238
1728	4.93877								1728	5.02576								1728	4.77269
1729	4.93852								1729	5.02589								1729	4.77404
1730	4.93727								1730	5.02547								1730	4.77446
1731	4.93645								1731	5.02447								1731	4.77331
1732	4.93531								1732	5.02467								1732	4.77263
1733	4.93547								1733	5.02453								1733	4.77091
1734	4.93662								1734	5.02478								1734	4.76997
1735	4.9363								1735	5.02521								1735	4.7689
1736	4.93691								1736	5.02571								1736	4.76848
1737	4.93761								1737	5.02559								1737	4.77036
1738	4.93742								1738	5.02607								1738	4.77173
1739	4.93699								1739	5.02592								1739	4.77311
1740	4.93713								1740	5.02417								1740	4.77364
1741	4.93574								1741	5.02445								1741	4.7741
1742	4.93581								1742	5.02428								1742	4.77309
1743	4.93509								1743	5.02359								1743	4.76867
1744	4.92585								1744	5.0163								1744	4.73524
1745	4.90643								1745	4.99882								1745	4.67057
1746	4.87999								1746	4.97469								1746	4.59692
1747	4.85691								1747	4.95297								1747	4.52231
1748	4.84959								1748	4.94496								1748	4.47835
1749	4.8585								1749	4.95272								1749	4.46841
1750	4.87585								1750	4.97047								1750	4.4758
1751	4.8926								1751	4.98685								1751	4.49396
1752	4.90156								1752	4.99723								1752	4.51577
1753	4.90632								1753	5.00198								1753	4.53982
1754	4.90903								1754	5.00381								1754	4.56012
1755	4.91156								1755	5.00538								1755	4.57961
1756	4.9156								1756	5.00718								1756	4.59746
1757	4.91858								1757	5.00897								1757	4.61196
1758	4.92237								1758	5.01183								1758	4.62624
1759	4.9256								1759	5.01618								1759	4.63834
1760	4.92773								1760	5.01974								1760	4.6483
1761	4.92988								1761	5.02264								1761	4.65904
1762	4.93134								1762	5.02515								1762	4.66936
1763	4.93257								1763	5.02595								1763	4.67952
1764	4.93555								1764	5.02774								1764	4.6892
1765	4.93888								1765	5.03019								1765	4.69628
1766	4.94053								1766	5.03149								1766	4.7027
1767	4.94212								1767	5.03198								1767	4.70732
1768	4.9414								1768	5.03154								1768	4.71137
1769	4.94104								1769	5.03085								1769	4.7148
1770	4.94243								1770	5.02979								1770	4.7182
1771	4.94299								1771	5.0302								1771	4.7226
1772	4.94336								1772	5.02996								1772	4.72713
1773	4.94315								1773	5.03058								1773	4.73238
1774	4.94308								1774	5.03074								1774	4.73673
1775	4.9431								1775	5.02991								1775	4.73922
1776	4.942								1776	5.02991								1776	4.74245
1777	4.94189								1777	5.03018								1777	4.74571
1778	4.94179								1778	5.03065								1778	4.74795
1779	4.94195								1779	5.03203								1779	4.75042
1780	4.94324								1780	5.03227								1780	4.75318
1781	4.94357								1781	5.03057								1781	4.75419
1782	4.94317								1782	5.03032								1782	4.75559
1783	4.94248								1783	5.02959								1783	4.75624
1784	4.94175								1784	5.02919								1784	4.75637
1785	4.94134								1785	5.03023								1785	4.757
1786	4.9406								1786	5.03011								1786	4.75704
1787	4.9409								1787	5.03074								1787	4.75798
1788	4.9414								1788	5.03192								1788	4.759
1789	4.94149								1789	5.03051								1789	4.75999
1790	4.94209								1790	5.02949								1790	4.76171
1791	4.94118								1791	5.02889								1791	4.76383
1792	4.94096								1792	5.02767								1792	4.76451
1793	4.94097								1793	5.02861								1793	4.76579
1794	4.94048								1794	5.02849								1794	4.76563
1795	4.9402								1795	5.02813								1795	4.76476
1796	4.94045								1796	5.02659								1796	4.7653
1797	4.94066								1797	5.02552								1797	4.76546
1798	4.94082								1798	5.0259								1798	4.7664
1799	4.94083								1799	5.02621								1799	4.76765
1800	4.93984								1800	5.02791								1800	4.76882
1801	4.93897								1801	5.02858								1801	4.77006
1802	4.93778								1802	5.02818								1802	4.77149
1803	4.93714								1803	5.02769								1803	4.7722
1804	4.93702								1804	5.02833								1804	4.77125
1805	4.938								1805	5.02883								1805	4.76998
1806	4.93991								1806	5.02923								1806	4.76907
1807	4.94162								1807	5.02888								1807	4.76941
1808	4.94213								1808	5.02778								1808	4.77
1809	4.93992								1809	5.02683								1809	4.77105
1810	4.93697								1810	5.02671								1810	4.77153
1811	4.93583								1811	5.02625								1811	4.77076
1812	4.93625								1812	5.02583								1812	4.76945
1813	4.93772								1813	5.02594								1813	4.76713
1814	4.93973								1814	5.02468								1814	4.76555
1815	4.94087								1815	5.02456								1815	4.765
1816	4.94041								1816	5.0247								1816	4.7652
1817	4.94069								1817	5.02411								1817	4.7662
1818	4.94081								1818	5.02375								1818	4.76649
1819	4.94037								1819	5.0244								1819	4.76666
1820	4.93979								1820	5.02483								1820	4.76744
1821	4.93832								1821	5.02509								1821	4.7676
1822	4.93744								1822	5.02599								1822	4.76826
1823	4.93657								1823	5.02598								1823	4.76858
1824	4.9373								1824	5.02456								1824	4.76842
1825	4.93868								1825	5.02306								1825	4.76845
1826	4.93869								1826	5.02316								1826	4.76814
1827	4.93874								1827	5.02168								1827	4.76664
1828	4.93852								1828	5.02136								1828	4.76595
1829	4.93786								1829	5.02299								1829	4.76685
1830	4.93814								1830	5.02322								1830	4.76712
1831	4.93923								1831	5.02477								1831	4.76785
1832	4.93927								1832	5.02587								1832	4.7677
1833	4.93968								1833	5.02641								1833	4.76711
1834	4.93953								1834	5.02652								1834	4.76661
1835	4.93881								1835	5.02517								1835	4.7673
1836	4.93822								1836	5.02518								1836	4.76823
1837	4.93837								1837	5.0241								1837	4.76899
1838	4.93859								1838	5.02448								1838	4.76998
1839	4.93882								1839	5.02427								1839	4.77067
1840	4.93912								1840	5.02295								1840	4.77061
1841	4.93719								1841	5.02294								1841	4.76933
1842	4.93685								1842	5.02183								1842	4.77054
1843	4.93621								1843	5.02286								1843	4.77002
1844	4.93569								1844	5.02366								1844	4.77036
1845	4.93665								1845	5.02519								1845	4.77161
1846	4.93586								1846	5.02537								1846	4.77104
1847	4.93602								1847	5.02437								1847	4.77129
1848	4.93688								1848	5.02408								1848	4.77093
1849	4.9374								1849	5.02246								1849	4.77098
1850	4.93738								1850	5.02275								1850	4.77088
1851	4.93781								1851	5.02304								1851	4.7706
1852	4.93749								1852	5.02395								1852	4.77032
1853	4.93714								1853	5.02465								1853	4.76995
1854	4.93722								1854	5.0245								1854	4.76899
1855	4.93669								1855	5.02552								1855	4.76935
1856	4.93588								1856	5.02514								1856	4.77054
1857	4.9342								1857	5.02413								1857	4.77042
1858	4.93394								1858	5.02418								1858	4.77079
1859	4.9338								1859	5.02373								1859	4.76952
1860	4.93371								1860	5.02287								1860	4.76842
1861	4.93517								1861	5.0239								1861	4.76674
1862	4.93595								1862	5.0241								1862	4.76553
1863	4.9359								1863	5.02354								1863	4.76149
1864	4.92947								1864	5.01818								1864	4.73305
1865	4.91251								1865	5.00313								1865	4.68116
1866	4.88925								1866	4.98232								1866	4.61828
1867	4.86717								1867	4.96278								1867	4.55461
1868	4.85838								1868	4.95568								1868	4.51594
1869	4.86537								1869	4.96257								1869	4.50701
1870	4.88216								1870	4.97743								1870	4.51447
1871	4.89827								1871	4.99376								1871	4.53207
1872	4.90903								1872	5.00312								1872	4.55457
1873	4.91447								1873	5.00592								1873	4.57643
1874	4.91705								1874	5.00641								1874	4.59504
1875	4.91883								1875	5.00609								1875	4.61173
1876	4.9218								1876	5.00756								1876	4.62547
1877	4.92368								1877	5.01174								1877	4.63697
1878	4.92464								1878	5.0174								1878	4.64799
1879	4.92647								1879	5.02137								1879	4.65787
1880	4.92767								1880	5.02409								1880	4.66617
1881	4.93076								1881	5.02591								1881	4.67416
1882	4.93452								1882	5.0263								1882	4.68282
1883	4.9377								1883	5.02744								1883	4.68972
1884	4.94036								1884	5.02827								1884	4.69685
1885	4.94223								1885	5.02947								1885	4.70327
1886	4.94386								1886	5.03099								1886	4.70598
1887	4.94475								1887	5.03209								1887	4.71021
1888	4.94509								1888	5.0334								1888	4.71464
1889	4.94358								1889	5.03356								1889	4.71879
1890	4.94192								1890	5.03273								1890	4.72447
1891	4.94242								1891	5.03212								1891	4.72861
1892	4.94212								1892	5.03218								1892	4.73168
1893	4.94233								1893	5.03142								1893	4.73502
1894	4.94332								1894	5.03218								1894	4.73762
1895	4.94302								1895	5.03207								1895	4.74009
1896	4.94302								1896	5.03083								1896	4.74289
1897	4.94387								1897	5.03055								1897	4.74391
1898	4.94421								1898	5.02977								1898	4.74551
1899	4.94452								1899	5.02925								1899	4.74657
1900	4.94425								1900	5.02913								1900	4.74681
1901	4.94481								1901	5.02898								1901	4.74884
1902	4.94384								1902	5.02822								1902	4.75039
1903	4.94334								1903	5.02813								1903	4.75308
1904	4.94337								1904	5.02921								1904	4.75501
1905	4.9417								1905	5.02927								1905	4.75579
1906	4.94205								1906	5.03013								1906	4.75634
1907	4.94206								1907	5.03087								1907	4.75623
1908	4.94202								1908	5.03006								1908	4.7559
1909	4.94216								1909	5.02965								1909	4.75638
1910	4.94186								1910	5.0286								1910	4.75804
1911	4.94118								1911	5.02814								1911	4.75968
1912	4.94031								1912	5.02765								1912	4.763
1913	4.94055								1913	5.02779								1913	4.76516
1914	4.93975								1914	5.02779								1914	4.76617
1915	4.93883								1915	5.02722								1915	4.76684
1916	4.9391								1916	5.02758								1916	4.7667
1917	4.9388								1917	5.02838								1917	4.76652
1918	4.939								1918	5.02762								1918	4.76668
1919	4.93914								1919	5.02724								1919	4.76526
1920	4.93932								1920	5.02677								1920	4.76303
1921	4.93916								1921	5.02695								1921	4.7621
1922	4.93982								1922	5.0285								1922	4.76047
1923	4.94108								1923	5.02904								1923	4.76049
1924	4.9406								1924	5.02837								1924	4.76074
1925	4.93994								1925	5.02561								1925	4.7596
1926	4.93873								1926	5.02443								1926	4.75901
1927	4.93746								1927	5.02408								1927	4.75824
1928	4.93764								1928	5.02447								1928	4.75878
1929	4.93803								1929	5.0257								1929	4.75993
1930	4.93796								1930	5.02584								1930	4.76115
1931	4.93752								1931	5.02484								1931	4.76205
1932	4.93648								1932	5.02467								1932	4.76272
1933	4.93686								1933	5.02546								1933	4.76347
1934	4.93816								1934	5.02607								1934	4.76391
1935	4.93954								1935	5.02646								1935	4.76379
1936	4.9399								1936	5.02679								1936	4.76173
1937	4.93944								1937	5.02555								1937	4.76165
1938	4.93821								1938	5.02545								1938	4.76124
1939	4.93713								1939	5.02549								1939	4.76099
1940	4.93716								1940	5.02482								1940	4.76154
1941	4.93725								1941	5.02498								1941	4.75881
1942	4.93807								1942	5.02378								1942	4.75799
1943	4.93837								1943	5.02425								1943	4.75871
1944	4.93839								1944	5.0251								1944	4.75973
1945	4.93712								1945	5.02595								1945	4.76312
1946	4.93546								1946	5.02612								1946	4.7652
1947	4.93592								1947	5.02617								1947	4.76581
1948	4.93535								1948	5.02434								1948	4.76779
1949	4.93619								1949	5.02232								1949	4.76767
1950	4.93735								1950	5.02219								1950	4.7688
1951	4.93785								1951	5.02212								1951	4.77157
1952	4.93894								1952	5.02259								1952	4.77239
1953	4.93942								1953	5.02407								1953	4.77359
1954	4.93989								1954	5.02466								1954	4.77255
1955	4.93828								1955	5.02386								1955	4.77141
1956	4.93647								1956	5.02401								1956	4.76988
1957	4.93633								1957	5.0229								1957	4.76986
1958	4.93662								1958	5.02263								1958	4.77072
1959	4.93709								1959	5.02262								1959	4.7697
1960	4.93798								1960	5.02308								1960	4.76999
1961	4.93687								1961	5.02503								1961	4.76934
1962	4.93528								1962	5.02468								1962	4.76916
1963	4.93496								1963	5.0252								1963	4.76957
1964	4.93441								1964	5.02524								1964	4.76973
1965	4.9344								1965	5.02422								1965	4.77107
1966	4.93443								1966	5.0245								1966	4.77145
1967	4.93483								1967	5.02433								1967	4.77111
1968	4.93541								1968	5.02421								1968	4.7709
1969	4.93652								1969	5.02369								1969	4.77004
1970	4.93687								1970	5.02268								1970	4.76937
1971	4.93711								1971	5.02211								1971	4.76908
1972	4.93663								1972	5.02199								1972	4.76928
1973	4.93599								1973	5.0221								1973	4.76853
1974	4.93589								1974	5.02273								1974	4.7686
1975	4.93557								1975	5.02411								1975	4.76955
1976	4.93517								1976	5.02348								1976	4.76886
1977	4.93384								1977	5.02371								1977	4.7682
1978	4.93402								1978	5.02379								1978	4.76624
1979	4.93444								1979	5.0225								1979	4.76479
1980	4.93557								1980	5.02191								1980	4.76366
1981	4.93776								1981	5.02167								1981	4.76381
1982	4.93806								1982	5.02174								1982	4.76372
1983	4.93656								1983	5.02154								1983	4.75932
1984	4.93092								1984	5.01881								1984	4.73358
1985	4.91643								1985	5.00791								1985	4.68259
1986	4.89647								1986	4.99104								1986	4.62771
1987	4.87745								1987	4.97409								1987	4.57692
1988	4.86889								1988	4.96616								1988	4.55133
1989	4.87437								1989	4.9703								1989	4.5557
1990	4.88788								1990	4.98304								1990	4.56979
1991	4.90296								1991	4.99851								1991	4.58612
1992	4.91321								1992	5.00817								1992	4.60298
1993	4.9177								1993	5.01203								1993	4.61839
1994	4.91948								1994	5.01362								1994	4.63057
1995	4.92095								1995	5.01267								1995	4.64306
1996	4.92294								1996	5.01239								1996	4.65444
1997	4.92531								1997	5.01372								1997	4.66344
1998	4.92816								1998	5.01626								1998	4.67309
1999	4.93223								1999	5.01904								1999	4.68058
2000	4.93485								2000	5.02249								2000	4.68669
2001	4.93707								2001	5.02641								2001	4.69342
[truncated: 2,622 more rows]

## Sheet: Figure 3b
Figure 3b
time	cp	DH	INJV	Xt	Mt	XMt	NDH		time	cp	DH	INJV	Xt	Mt	XMt	NDH		time	cp	DH	INJV	Xt	Mt	XMt	NDH
2	4.88536	-0.03046	0.4	0.1	0	0.02292	-63.9903		4	4.77052	-0.28258	0.4	0.1	0	0.02311	-588.707		4	5.04867	0.06639	0.4	0	0.1	0.01926	--
3	4.8839	-7.5069	1.5	0.09981	0.00229	0.10925	-4205.55		5	4.76959	-4.98467	1.5	0.09981	0.00231	0.11017	-2769.26		5	5.04752	-3.75387	1.5	0.00192	0.09981	0.09181	-2372.45
4	4.88577	-7.30631	1.5	0.09909	0.01083	0.1962	-4093.17		6	4.76934	-2.02701	1.5	0.09909	0.01092	0.19785	-1126.12		6	5.04798	-2.09434	1.5	0.0091	0.09909	0.16488	-1266.09
5	4.88688	-6.20063	1.5	0.09838	0.0193	0.28378	-3473.74		7	4.77024	-1.47181	1.5	0.09838	0.01946	0.28616	-817.672		7	5.04727	-1.81566	1.5	0.01622	0.09838	0.23847	-1080.31
6	4.8865	-5.35719	1.5	0.09767	0.02772	0.37197	-3001.23		8	4.77006	-1.21344	1.5	0.09767	0.02795	0.37509	-674.135		8	5.04721	-1.44239	1.5	0.02329	0.09767	0.31258	-831.459
7	4.88411	-4.56536	1.5	0.09697	0.03607	0.46078	-2557.63		9	4.7698	-1.06148	1.5	0.09697	0.03637	0.46465	-589.712		9	5.04806	-1.00537	1.5	0.03031	0.09697	0.38721	-540.111
8	4.88455	-3.81881	1.5	0.09627	0.04436	0.55021	-2139.39		10	4.77117	-0.92955	1.5	0.09627	0.04473	0.55483	-516.419		10	5.04708	-0.83261	1.5	0.03728	0.09627	0.46236	-424.941
9	4.88608	-3.21443	1.5	0.09558	0.05259	0.64026	-1800.8		11	4.77221	-0.753	1.5	0.09558	0.05303	0.64564	-418.333		11	5.04677	-0.87604	1.5	0.04419	0.09558	0.53803	-453.891
10	4.88573	-2.66571	1.5	0.09489	0.06076	0.73093	-1493.4		12	4.77264	-0.67456	1.5	0.09489	0.06127	0.73707	-374.756		12	5.04584	-0.60819	1.5	0.05105	0.09489	0.61423	-275.323
11	4.88739	-2.36444	1.5	0.09421	0.06886	0.82222	-1324.62		13	4.77417	-0.37164	1.5	0.09421	0.06944	0.82913	-206.469		13	5.04532	-0.6008	1.5	0.05787	0.09421	0.69094	-270.401
12	4.88669	-1.93154	1.5	0.09353	0.0769	0.91413	-1082.1		14	4.77374	-0.51707	1.5	0.09353	0.07755	0.92181	-287.26		14	5.0451	-0.52147	1.5	0.06462	0.09353	0.76818	-217.514
13	4.88558	-1.65129	1.5	0.09286	0.08488	1.00666	-925.091		15	4.77398	-0.40651	1.5	0.09286	0.0856	1.01512	-225.841		15	5.04629	-0.3608	1.5	0.07133	0.09286	0.84593	-110.396
14	4.88713	-1.29476	1.5	0.09219	0.0928	1.0998	-725.354		16	4.77513	-0.41944	1.5	0.09219	0.09358	1.10905	-233.02		16	5.04645	-0.42005	1.5	0.07799	0.09219	0.92421	-149.901
15	4.88803	-1.75136	1.5	0.09152	0.10066	1.19357	-981.154		17	4.7748	-0.40625	1.5	0.09152	0.10151	1.2036	-225.694		17	5.04661	-0.18819	1.5	0.08459	0.09152	1.003	4.67144
16	4.88668	-1.2162	1.5	0.09087	0.10845	1.28796	-681.345		18	4.77601	-0.33397	1.5	0.09087	0.10937	1.29878	-185.538		18	5.04756	-0.13556	1.5	0.09114	0.09087	1.08232	39.7627
17	4.88445	-1.05143	1.5	0.09021	0.11619	1.38296	-589.034		19	4.77837	-0.30133	1.5	0.09021	0.11716	1.39459	-167.405		19	5.04724	-0.21872	1.5	0.09764	0.09021	1.16216	-15.68
18	4.88404	-0.89757	1.5	0.08956	0.12386	1.47859	-502.843		20	4.77894	-0.40966	1.5	0.08956	0.1249	1.49102	-227.586		20	5.04719	-0.3086	1.5	0.10408	0.08956	1.24251	-75.5995
19	4.88451	-0.66623	1.5	0.08891	0.13147	1.57484	-373.239		21	4.77865	-0.22691	1.5	0.08891	0.13257	1.58807	-126.062		21	5.04687	-0.37762	1.5	0.11048	0.08891	1.32339	-121.611
20	4.88446	-0.70138	1.5	0.08827	0.13901	1.6717	-392.927		22	4.77708	-0.30256	1.5	0.08827	0.14018	1.68575	-168.087		22	5.04699	-0.24952	1.5	0.11682	0.08827	1.40479	-36.2138
21	4.88493	-0.64281	1.5	0.08764	0.1465	1.76918	-360.119		23	4.77393	-0.27254	1.5	0.08764	0.14773	1.78405	-151.411		23	5.04687	-0.14716	1.5	0.12311	0.08764	1.48671	32.0246
22	4.88783	-0.54067	1.5	0.087	0.15392	1.86729	-302.897		24	4.77192	-0.24103	1.5	0.087	0.15522	1.88298	-133.904		24	5.04812	-0.22398	1.5	0.12935	0.087	1.56915	-19.1852
23	4.8892	-0.53525	1.5	0.08637	0.16128	1.96601	-299.858		25	4.77212	-0.17655	1.5	0.08637	0.16264	1.98253	-98.0815		25	5.04976	-0.24614	1.5	0.13553	0.08637	1.65211	-33.9597
24	4.88695	-0.52183	1.5	0.08575	0.16858	2.06535	-292.342		26	4.77331	0.00535	1.5	0.08575	0.17	2.08271	2.97448		26	5.05009	-0.10825	1.5	0.14167	0.08575	1.73559	57.971
25	4.88679	-0.43409	1.5	0.08513	0.17582	2.16531	-243.189		27	4.77329	-0.15851	1.5	0.08513	0.1773	2.18351	-88.059		27	5.04986	-0.09161	1.5	0.14775	0.08513	1.81959	69.0624
26	4.88791	-0.41891	1.5	0.08451	0.183	2.2659	-234.681		28	4.77389	-0.11422	1.5	0.08451	0.18453	2.28494	-63.4542		28	5.04812	-0.11006	1.5	0.15378	0.08451	1.90411	56.7603
27	4.88817	-0.31816	1.5	0.0839	0.19011	2.3671	-178.242		29	4.77581	-0.06899	1.5	0.0839	0.19171	2.38699	-38.328		29	5.04685	-0.1252	1.5	0.15976	0.0839	1.98916	46.6679
28	4.88734		--	0.08329	0.19716	--			30	4.77534		--	0.08329	0.19882	--			30	5.04771		--	0.16568	0.08329	--
29	4.88668								31	4.77617								31	5.04822
30	4.88655								32	4.77574								32	5.04807
31	4.88506								33	4.77401								33	5.04791
32	4.88697								34	4.77378								34	5.04686
33	4.8878								35	4.77343								35	5.04659
34	4.88658								36	4.77605								36	5.04717
35	4.88895								37	4.77706								37	5.04653
36	4.88948								38	4.77824								38	5.04565
37	4.88606								39	4.77878								39	5.04617
38	4.88555								40	4.77737								40	5.04493
39	4.88681								41	4.7762								41	5.04524
40	4.88657								42	4.77648								42	5.04668
41	4.88545								43	4.77785								43	5.05227
42	4.88336								44	4.77864								44	5.06374
43	4.88396								45	4.78039								45	5.07532
44	4.88657								46	4.78032								46	5.08537
45	4.88612								47	4.77891								47	5.08862
46	4.88521								48	4.77789								48	5.08792
47	4.88603								49	4.77708								49	5.08318
48	4.88473								50	4.77698								50	5.07788
49	4.88382								51	4.77918								51	5.07295
50	4.8867								52	4.78049								52	5.0692
51	4.88884								53	4.78139								53	5.06725
52	4.88952								54	4.78103								54	5.06528
53	4.88753								55	4.77959								55	5.06387
54	4.88551								56	4.77832								56	5.05985
55	4.88534								57	4.7778								57	5.05754
56	4.88546								58	4.77858								58	5.05654
57	4.88645								59	4.77834								59	5.05543
58	4.88758								60	4.77857								60	5.05615
59	4.88724								61	4.77929								61	5.05488
60	4.88724								62	4.77978								62	5.05205
61	4.88824								63	4.78052								63	5.0505
62	4.88745								64	4.78185								64	5.04868
63	4.88658								65	4.78158								65	5.04706
64	4.88403								66	4.78126								66	5.04614
65	4.87871								67	4.7811								67	5.04554
66	4.87657								68	4.7816								68	5.04534
67	4.8785								69	4.78173								69	5.0469
68	4.87973								70	4.781								70	5.04841
69	4.88053								71	4.78039								71	5.04946
70	4.88187								72	4.77998								72	5.04946
71	4.8838								73	4.78017								73	5.0481
72	4.88621								74	4.78145								74	5.04742
73	4.8874								75	4.78202								75	5.04693
74	4.88519								76	4.78135								76	5.04619
75	4.88314								77	4.78154								77	5.04662
76	4.88399								78	4.78096								78	5.04661
77	4.88624								79	4.78072								79	5.04502
78	4.88724								80	4.78058								80	5.04438
79	4.88673								81	4.78011								81	5.04327
80	4.88723								82	4.78039								82	5.04313
81	4.88729								83	4.78175								83	5.04454
82	4.88542								84	4.78246								84	5.04592
83	4.88579								85	4.7842								85	5.04739
84	4.88777								86	4.78463								86	5.04724
85	4.88642								87	4.78436								87	5.04626
86	4.88575								88	4.7845								88	5.05171
87	4.88586								89	4.78306								89	5.06467
88	4.88664								90	4.78269								90	5.08345
89	4.8874								91	4.78233								91	5.103
90	4.88606								92	4.78319								92	5.11418
91	4.88755								93	4.78442								93	5.11577
92	4.88847								94	4.78445								94	5.11096
93	4.88632								95	4.78495								95	5.10466
94	4.88606								96	4.7851								96	5.09935
95	4.88806								97	4.78361								97	5.09472
96	4.88772								98	4.78216								98	5.08994
97	4.88636								99	4.78106								99	5.08394
98	4.88559								100	4.78025								100	5.07936
99	4.88705								101	4.78127								101	5.07554
100	4.88756								102	4.78294								102	5.07171
101	4.88603								103	4.78509								103	5.07039
102	4.88791								104	4.78519								104	5.06773
103	4.8891								105	4.78456								105	5.06566
104	4.88771								106	4.78415								106	5.06404
105	4.88692								107	4.78302								107	5.06091
106	4.88753								108	4.78395								108	5.05914
107	4.88844								109	4.78526								109	5.05703
108	4.88926								110	4.78593								110	5.05655
109	4.89004								111	4.78552								111	5.05756
110	4.89117								112	4.78479								112	5.05806
111	4.88968								113	4.78261								113	5.0581
112	4.88593								114	4.78235								114	5.05721
113	4.8849								115	4.78253								115	5.05545
114	4.88612								116	4.78264								116	5.05371
115	4.88794								117	4.78344								117	5.05285
116	4.8887								118	4.78436								118	5.05263
117	4.88974								119	4.78549								119	5.05306
118	4.88982								120	4.78605								120	5.05364
119	4.88716								121	4.78738								121	5.05388
120	4.88496								122	4.78806								122	5.05236
121	4.88658								123	4.78778								123	5.05171
122	4.88919								124	4.78779								124	5.05081
123	4.88662								125	4.7877								125	5.04958
124	4.88422								126	4.786								126	5.05017
125	4.88498								127	4.78644								127	5.05026
126	4.88728								128	4.78595								128	5.05059
127	4.88709								129	4.78546								129	5.05079
128	4.8844								130	4.78529								130	5.05174
129	4.88361								131	4.78549								131	5.05289
130	4.884								132	4.78559								132	5.05402
131	4.88412								133	4.78566								133	5.05629
132	4.88556								134	4.78667								134	5.0562
133	4.88626								135	4.78705								135	5.05515
134	4.88499								136	4.78705								136	5.05468
135	4.88425								137	4.78763								137	5.05219
136	4.88393								138	4.78776								138	5.05223
137	4.88461								139	4.78641								139	5.05324
138	4.88418								140	4.78568								140	5.05336
139	4.88357								141	4.78561								141	5.05523
140	4.88585								142	4.78596								142	5.05474
141	4.88612								143	4.78631								143	5.05433
142	4.88437								144	4.78657								144	5.05409
143	4.88405								145	4.78679								145	5.05361
144	4.88649								146	4.78699								146	5.05537
145	4.88761								147	4.78668								147	5.05554
146	4.88359								148	4.78762								148	5.05502
147	4.88306								149	4.78811								149	5.05424
148	4.88499								150	4.78835								150	5.05357
149	4.88616								151	4.78874								151	5.05346
150	4.88855								152	4.78915								152	5.05363
151	4.88912								153	4.78808								153	5.05479
152	4.88809								154	4.78718								154	5.05458
153	4.88645								155	4.78791								155	5.0551
154	4.8862								156	4.78703								156	5.05524
155	4.88649								157	4.78766								157	5.05615
156	4.88509								158	4.78804								158	5.05777
157	4.88661								159	4.78775								159	5.05802
158	4.88807								160	4.78848								160	5.05857
159	4.88699								161	4.7889								161	5.05707
160	4.88729								162	4.78925								162	5.05502
161	4.88704								163	4.78997								163	5.05433
162	4.88512								164	4.78981								164	5.05393
163	4.88606								165	4.78978								165	5.05343
164	4.88947								166	4.78944								166	5.05314
165	4.8903								167	4.78884								167	5.05166
166	4.88865								168	4.78881								168	5.05068
167	4.8881								169	4.789								169	5.05037
168	4.88884								170	4.7899								170	5.04992
169	4.88898								171	4.78961								171	5.04917
170	4.88845								172	4.7896								172	5.04757
171	4.88849								173	4.78994								173	5.04591
172	4.88687								174	4.79005								174	5.044
173	4.88378								175	4.79141								175	5.04276
174	4.88262								176	4.79263								176	5.04512
175	4.88565								177	4.79313								177	5.04829
176	4.88855								178	4.79258								178	5.05235
177	4.8889								179	4.79252								179	5.05605
178	4.88799								180	4.79216								180	5.05699
179	4.88732								181	4.79188								181	5.05614
180	4.88969								182	4.79087								182	5.05292
181	4.89139								183	4.76258								183	5.02426
182	4.87449								184	4.70003								184	4.95733
183	4.76309								185	4.61053								185	4.86663
184	4.55151								186	4.52487								186	4.78093
185	4.34764								187	4.47826								187	4.73396
186	4.24618								188	4.47171								188	4.73528
187	4.24496								189	4.48825								189	4.7678
188	4.27255								190	4.50149								190	4.80474
189	4.30025								191	4.50498								191	4.83542
190	4.33406								192	4.50828								192	4.85946
191	4.38368								193	4.52104								193	4.88022
192	4.44815								194	4.54398								194	4.89768
193	4.514								195	4.56974								195	4.91075
194	4.57052								196	4.59498								196	4.92264
195	4.61922								197	4.61929								197	4.93237
196	4.65938								198	4.63657								198	4.94078
197	4.69088								199	4.65203								199	4.94851
198	4.71707								200	4.66489								200	4.95459
199	4.73911								201	4.67558								201	4.96176
200	4.7575								202	4.68728								202	4.96729
201	4.77526								203	4.69584								203	4.9724
202	4.79282								204	4.70469								204	4.97748
203	4.80664								205	4.7119								205	4.98083
204	4.81493								206	4.71769								206	4.98248
205	4.82147								207	4.72394								207	4.98556
206	4.83188								208	4.72813								208	4.9886
207	4.84053								209	4.73264								209	4.9925
208	4.84355								210	4.73721								210	4.99828
209	4.84654								211	4.74237								211	5.00161
210	4.85317								212	4.74669								212	5.00482
211	4.86186								213	4.74965								213	5.00683
212	4.8671								214	4.7524								214	5.00724
213	4.87257								215	4.75445								215	5.00867
214	4.8782								216	4.75588								216	5.00834
215	4.88043								217	4.75773								217	5.00848
216	4.88537								218	4.75707								218	5.00865
217	4.8898								219	4.75762								219	5.00836
218	4.89275								220	4.75908								220	5.00934
219	4.89559								221	4.76045								221	5.00915
220	4.89327								222	4.76162								222	5.00941
221	4.89118								223	4.76077								223	5.00969
222	4.89129								224	4.76219								224	5.00958
223	4.89101								225	4.76162								225	5.01032
224	4.89287								226	4.76239								226	5.0116
225	4.89734								227	4.76351								227	5.0116
226	4.90219								228	4.76218								228	5.01226
227	4.9035								229	4.76236								229	5.01181
228	4.90242								230	4.76226								230	5.00995
229	4.90071								231	4.76135								231	5.00995
230	4.89904								232	4.76102								232	5.00869
231	4.89833								233	4.76013								233	5.00907
232	4.89815								234	4.76067								234	5.00924
233	4.89914								235	4.76174								235	5.00939
234	4.90004								236	4.76155								236	5.01019
235	4.90176								237	4.76223								237	5.01085
236	4.90254								238	4.76225								238	5.012
237	4.90224								239	4.76173								239	5.01123
238	4.90212								240	4.76153								240	5.01134
239	4.90185								241	4.76191								241	5.01175
240	4.90107								242	4.76118								242	5.01062
241	4.89943								243	4.7602								243	5.0107
242	4.90013								244	4.75909								244	5.01053
243	4.8982								245	4.7586								245	5.00948
244	4.89701								246	4.75832								246	5.0106
245	4.89871								247	4.75782								247	5.01126
246	4.89883								248	4.75907								248	5.01144
247	4.9003								249	4.75931								249	5.01154
248	4.90254								250	4.75934								250	5.01032
249	4.90241								251	4.75931								251	5.0085
250	4.89985								252	4.75879								252	5.00743
251	4.8989								253	4.75813								253	5.00757
252	4.90095								254	4.75814								254	5.00793
253	4.90145								255	4.75849								255	5.00928
254	4.89898								256	4.75975								256	5.01036
255	4.89862								257	4.75946								257	5.01041
256	4.89902								258	4.75885								258	5.01175
257	4.90081								259	4.75896								259	5.01214
258	4.90244								260	4.75771								260	5.0131
259	4.89932								261	4.75802								261	5.01308
260	4.89726								262	4.75821								262	5.01147
261	4.89772								263	4.75871								263	5.01093
262	4.89734								264	4.75848								264	5.00939
263	4.89766								265	4.75911								265	5.00852
264	4.89937								266	4.75973								266	5.00794
265	4.89903								267	4.75956								267	5.00816
266	4.89684								268	4.75967								268	5.00848
267	4.89597								269	4.75871								269	5.00923
268	4.89654								270	4.75858								270	5.00975
269	4.89513								271	4.75818								271	5.0092
270	4.8955								272	4.75796								272	5.00858
271	4.89788								273	4.75782								273	5.00702
272	4.89851								274	4.75786								274	5.00625
273	4.8981								275	4.75806								275	5.00627
274	4.89736								276	4.75861								276	5.00622
275	4.89706								277	4.75895								277	5.00712
276	4.89765								278	4.75865								278	5.00622
277	4.89882								279	4.76003								279	5.00462
278	4.89793								280	4.76079								280	5.00361
279	4.89662								281	4.76086								281	5.00174
280	4.89453								282	4.76017								282	5.00173
281	4.89302								283	4.75962								283	5.00049
282	4.89448								284	4.75964								284	4.99982
283	4.89575								285	4.76038								285	5.00023
284	4.8944								286	4.76078								286	5.00048
285	4.89354								287	4.76042								287	5.00288
286	4.89467								288	4.76								288	5.00536
287	4.89488								289	4.76044								289	5.00775
288	4.89452								290	4.76177								290	5.00998
289	4.89524								291	4.76186								291	5.0116
290	4.89644								292	4.76231								292	5.01239
291	4.89567								293	4.76143								293	5.01223
292	4.89212								294	4.76127								294	5.01236
293	4.89014								295	4.76099								295	5.01201
294	4.89351								296	4.76037								296	5.01233
295	4.89531								297	4.76141								297	5.01259
296	4.89369								298	4.76213								298	5.01138
297	4.89498								299	4.76353								299	5.01069
298	4.89621								300	4.76525								300	5.00909
299	4.8945								301	4.76623								301	5.00848
300	4.89362								302	4.76318								302	5.00288
301	4.89333								303	4.74073								303	4.97075
302	4.88218								304	4.69354								304	4.91153
303	4.79716								305	4.62885								305	4.83791
304	4.62755								306	4.57102								306	4.77765
305	4.4567								307	4.54288								307	4.75462
306	4.36564								308	4.54516								308	4.76905
307	4.36059								309	4.56408								309	4.80381
308	4.37848								310	4.57881								310	4.83592
309	4.398								311	4.58319								311	4.86124
310	4.42455								312	4.58628								312	4.88133
311	4.459								313	4.59532								313	4.89867
312	4.50503								314	4.61243								314	4.91386
313	4.55879								315	4.63377								315	4.92719
314	4.60691								316	4.65482								316	4.93865
315	4.64505								317	4.6729								317	4.94857
316	4.67848								318	4.68629								318	4.95687
317	4.70437								319	4.69857								319	4.96448
318	4.72169								320	4.71011								320	4.97098
319	4.73749								321	4.7203								321	4.97566
320	4.75474								322	4.7297								322	4.98164
321	4.76966								323	4.73799								323	4.98688
322	4.78124								324	4.74383								324	4.99064
323	4.79229								325	4.74999								325	4.99299
324	4.80133								326	4.75589								326	4.9942
325	4.80638								327	4.76007								327	4.99567
326	4.81263								328	4.76397								328	4.99688
327	4.82263								329	4.76674								329	4.99998
328	4.8305								330	4.76884								330	5.00345
329	4.83632								331	4.77169								331	5.00788
330	4.84235								332	4.774								332	5.01198
331	4.84931								333	4.77515								333	5.01517
332	4.85486								334	4.77784								334	5.01683
333	4.85573								335	4.77968								335	5.01785
334	4.85886								336	4.7805								336	5.01905
335	4.86449								337	4.7809								337	5.02061
336	4.86851								338	4.78076								338	5.0226
337	4.87079								339	4.78009								339	5.0229
338	4.87273								340	4.78032								340	5.02245
339	4.87534								341	4.78258								341	5.02233
340	4.87778								342	4.78357								342	5.02037
341	4.87914								343	4.78428								343	5.0185
342	4.88012								344	4.78574								344	5.01821
343	4.88126								345	4.78549								345	5.01909
344	4.88142								346	4.78472								346	5.02121
345	4.88454								347	4.78529								347	5.02273
346	4.89099								348	4.78439								348	5.02294
347	4.89271								349	4.78403								349	5.02044
348	4.89097								350	4.78415								350	5.0194
349	4.89032								351	4.78255								351	5.01876
350	4.88986								352	4.78131								352	5.01842
351	4.88988								353	4.78163								353	5.0187
352	4.89063								354	4.78185								354	5.01797
353	4.89036								355	4.78188								355	5.01787
354	4.89037								356	4.78218								356	5.01609
355	4.89272								357	4.78185								357	5.01513
356	4.89212								358	4.78108								358	5.01432
357	4.8898								359	4.78311								359	5.013
358	4.8897								360	4.78442								360	5.01298
359	4.89054								361	4.78312								361	5.01314
360	4.89168								362	4.78331								362	5.01323
361	4.89478								363	4.7812								363	5.01333
362	4.89715								364	4.77953								364	5.01275
363	4.89536								365	4.77989								365	5.01202
364	4.89371								366	4.77879								366	5.01105
365	4.89456								367	4.77778								367	5.01001
366	4.89727								368	4.7775								368	5.01043
367	4.89613								369	4.77738								369	5.00941
368	4.89317								370	4.77814								370	5.00925
369	4.89509								371	4.77936								371	5.00894
370	4.89728								372	4.77904								372	5.0082
371	4.89699								373	4.7793								373	5.00806
372	4.8971								374	4.77925								374	5.00948
373	4.89472								375	4.77921								375	5.0111
374	4.89284								376	4.78033								376	5.0121
375	4.89493								377	4.78096								377	5.01569
376	4.89768								378	4.78054								378	5.01536
377	4.89732								379	4.77974								379	5.01565
378	4.89221								380	4.77887								380	5.01571
379	4.89064								381	4.77762								381	5.01442
380	4.89145								382	4.77743								382	5.01461
381	4.89134								383	4.77751								383	5.01442
382	4.8933								384	4.77762								384	5.01511
383	4.8955								385	4.77815								385	5.01619
384	4.89414								386	4.77876								386	5.01683
385	4.89196								387	4.7792								387	5.0169
386	4.89095								388	4.7788								388	5.01759
387	4.89277								389	4.77931								389	5.0165
388	4.89623								390	4.7789								390	5.01666
389	4.89471								391	4.77923								391	5.01615
390	4.89376								392	4.78075								392	5.01618
391	4.89487								393	4.78083								393	5.01715
392	4.89574								394	4.78138								394	5.01691
393	4.89597								395	4.7808								395	5.01805
394	4.89487								396	4.78013								396	5.01668
395	4.89417								397	4.78082								397	5.01598
396	4.89339								398	4.78081								398	5.0151
397	4.89232								399	4.78258								399	5.01439
398	4.89127								400	4.7829								400	5.01488
399	4.89325								401	4.78203								401	5.01344
400	4.89467								402	4.78094								402	5.01352
401	4.89406								403	4.77901								403	5.01304
402	4.8955								404	4.77939								404	5.01263
403	4.89683								405	4.77928								405	5.0137
404	4.89668								406	4.78								406	5.01432
405	4.89435								407	4.78042								407	5.01545
406	4.89235								408	4.78041								408	5.01513
407	4.89275								409	4.78078								409	5.01371
408	4.89315								410	4.78138								410	5.01228
409	4.89425								411	4.78053								411	5.01073
410	4.89539								412	4.7794								412	5.01172
411	4.89441								413	4.77866								413	5.01386
412	4.8929								414	4.77818								414	5.01607
413	4.89106								415	4.77924								415	5.01774
414	4.89179								416	4.78089								416	5.01842
415	4.89489								417	4.78161								417	5.01836
416	4.89581								418	4.78242								418	5.01732
417	4.8946								419	4.78279								419	5.01629
418	4.89367								420	4.78119								420	5.01591
419	4.8949								421	4.78108								421	5.01534
420	4.89531								422	4.77913								422	5.01367
421	4.89379								423	4.76327								423	4.995
422	4.88915								424	4.73049								424	4.95494
423	4.83927								425	4.68203								425	4.89973
424	4.71436								426	4.63555								426	4.84724
425	4.56708								427	4.61342								427	4.8217
426	4.47406								428	4.61526								428	4.82527
427	4.45947								429	4.6329								429	4.8494
428	4.47811								430	4.65066								430	4.87809
429	4.4926								431	4.65891								431	4.90125
430	4.50926								432	4.66342								432	4.91873
431	4.53505								433	4.67074								433	4.93236
432	4.56968								434	4.68176								434	4.94362
433	4.6103								435	4.69601								435	4.95326
434	4.65008								436	4.71103								436	4.96164
435	4.6834								437	4.72419								437	4.97063
436	4.70724								438	4.73488								438	4.97819
437	4.72326								439	4.74238								439	4.98395
438	4.7371								440	4.74899								440	4.98919
439	4.75077								441	4.75491								441	4.99338
440	4.76348								442	4.76079								442	4.99521
441	4.77415								443	4.76827								443	4.99749
442	4.78393								444	4.77302								444	4.99861
443	4.79551								445	4.77606								445	4.99983
444	4.80401								446	4.77909								446	5.00311
445	4.80818								447	4.78091								447	5.00518
446	4.81546								448	4.78377								448	5.00855
447	4.82174								449	4.78693								449	5.01182
448	4.82498								450	4.78878								450	5.01292
449	4.82869								451	4.7902								451	5.01531
450	4.83419								452	4.79167								452	5.01762
451	4.84197								453	4.79389								453	5.01853
452	4.84812								454	4.79579								454	5.02097
453	4.85183								455	4.79719								455	5.02213
454	4.85413								456	4.79804								456	5.02282
455	4.85987								457	4.7979								457	5.02319
456	4.8639								458	4.79901								458	5.02292
457	4.86443								459	4.80003								459	5.02336
458	4.86683								460	4.80034								460	5.02443
459	4.86836								461	4.80048								461	5.02633
460	4.87211								462	4.79946								462	5.02667
461	4.87561								463	4.7993								463	5.02593
462	4.87559								464	4.79968								464	5.02477
463	4.87761								465	4.79973								465	5.02388
464	4.88098								466	4.79959								466	5.02303
465	4.88152								467	4.79805								467	5.02258
466	4.88026								468	4.79766								468	5.0223
467	4.88188								469	4.79805								469	5.02187
468	4.88106								470	4.79786								470	5.02254
469	4.88097								471	4.7992								471	5.02387
470	4.88383								472	4.79833								472	5.02425
471	4.88359								473	4.79763								473	5.02364
472	4.88655								474	4.79763								474	5.02279
473	4.88901								475	4.79669								475	5.02189
474	4.88742								476	4.79619								476	5.02055
475	4.88759								477	4.79689								477	5.02031
476	4.8901								478	4.79636								478	5.0211
477	4.8905								479	4.79492								479	5.02141
478	4.89151								480	4.79496								480	5.0216
479	4.89167								481	4.79377								481	5.02169
480	4.88962								482	4.79356								482	5.02135
481	4.89051								483	4.79534								483	5.01965
482	4.89088								484	4.79639								484	5.02123
483	4.89096								485	4.79752								485	5.02079
484	4.89058								486	4.79812								486	5.02084
485	4.89164								487	4.79632								487	5.02147
486	4.89439								488	4.79435								488	5.01968
487	4.89441								489	4.7925								489	5.02053
488	4.89297								490	4.79102								490	5.02212
489	4.89035								491	4.79225								491	5.02406
490	4.89155								492	4.79406								492	5.02564
491	4.89306								493	4.79545								493	5.02593
492	4.89191								494	4.79631								494	5.02484
493	4.89156								495	4.79565								495	5.02417
494	4.89041								496	4.79535								496	5.02452
495	4.88957								497	4.79406								497	5.02504
496	4.89143								498	4.79466								498	5.0255
497	4.89286								499	4.79462								499	5.02432
498	4.89167								500	4.7931								500	5.02062
499	4.89262								501	4.79345								501	5.01781
500	4.89522								502	4.79404								502	5.01519
501	4.89353								503	4.79509								503	5.01249
502	4.89034								504	4.79681								504	5.01184
503	4.88906								505	4.79746								505	5.01172
504	4.89069								506	4.7975								506	5.01309
505	4.89295								507	4.79655								507	5.01537
506	4.89252								508	4.79615								508	5.01719
507	4.89194								509	4.79543								509	5.01955
508	4.89309								510	4.7944								510	5.01837
509	4.89333								511	4.79496								511	5.01919
510	4.89236								512	4.79446								512	5.02016
511	4.89152								513	4.79475								513	5.01976
512	4.89049								514	4.79408								514	5.02088
513	4.89139								515	4.79288								515	5.02226
514	4.89178								516	4.79262								516	5.02213
515	4.89224								517	4.79254								517	5.02171
516	4.89252								518	4.79282								518	5.02225
517	4.89235								519	4.79457								519	5.02215
518	4.89153								520	4.79509								520	5.0224
519	4.89064								521	4.79494								521	5.02312
520	4.89175								522	4.79498								522	5.02306
521	4.89316								523	4.79411								523	5.0222
522	4.89343								524	4.79406								524	5.02194
523	4.8922								525	4.79478								525	5.02181
524	4.89286								526	4.79433								526	5.0218
525	4.89462								527	4.79451								527	5.02171
526	4.89214								528	4.79505								528	5.02116
527	4.89169								529	4.79438								529	5.02007
528	4.89304								530	4.7949								530	5.01846
529	4.8902								531	4.79439								531	5.01736
530	4.88958								532	4.7933								532	5.01648
531	4.89284								533	4.7926								533	5.01635
532	4.89578								534	4.79273								534	5.01654
533	4.89533								535	4.79262								535	5.01678
534	4.8936								536	4.79196								536	5.01756
535	4.89079								537	4.79246								537	5.0175
536	4.88898								538	4.79291								538	5.01742
537	4.89119								539	4.79366								539	5.01731
538	4.89041								540	4.79495								540	5.01676
539	4.89115								541	4.79503								541	5.01702
540	4.89242								542	4.79395								542	5.0166
541	4.89247								543	4.78648								543	5.00035
542	4.88936								544	4.76378								544	4.96555
543	4.84512								545	4.72658								545	4.9175
544	4.7356								546	4.68682								546	4.87403
545	4.6084								547	4.66193								547	4.85521
546	4.53259								548	4.65995								548	4.86389
547	4.52541								549	4.67492								549	4.8915
548	4.54848								550	4.69316								550	4.91861
549	4.56662								551	4.70349								551	4.93844
550	4.58269								552	4.7073								552	4.95088
551	4.6064								553	4.71101								553	4.95988
552	4.63583								554	4.71692								554	4.96674
553	4.66574								555	4.72475								555	4.97244
554	4.69561								556	4.73448								556	4.97848
555	4.72083								557	4.74429								557	4.98345
556	4.73935								558	4.75253								558	4.98835
557	4.75563								559	4.75985								559	4.99326
558	4.76817								560	4.76529								560	4.99671
559	4.77573								561	4.7699								561	4.99898
560	4.78218								562	4.77443								562	5.00129
561	4.78888								563	4.77814								563	5.00348
562	4.79558								564	4.78265								564	5.00476
563	4.80131								565	4.7865								565	5.00571
564	4.80251								566	4.78996								566	5.00615
565	4.80489								567	4.79318								567	5.00596
566	4.80968								568	4.79453								568	5.00765
567	4.81363								569	4.79621								569	5.00915
568	4.82021								570	4.7977								570	5.0104
569	4.82696								571	4.79934								571	5.01284
570	4.83201								572	4.80082								572	5.01493
571	4.83852								573	4.80221								573	5.01808
572	4.84435								574	4.80318								574	5.02191
573	4.84831								575	4.80327								575	5.02263
574	4.85445								576	4.80426								576	5.0237
575	4.85675								577	4.80445								577	5.0237
576	4.8574								578	4.80475								578	5.02249
577	4.86126								579	4.80581								579	5.02241
578	4.86567								580	4.80569								580	5.02259
579	4.86918								581	4.80564								581	5.02192
580	4.8689								582	4.80601								582	5.02071
581	4.87016								583	4.80619								583	5.02154
582	4.87167								584	4.80657								584	5.02041
583	4.87184								585	4.80709								585	5.02042
584	4.87323								586	4.80654								586	5.02139
585	4.87558								587	4.80511								587	5.02115
586	4.87746								588	4.80462								588	5.0223
587	4.8803								589	4.80403								589	5.02299
588	4.88325								590	4.80426								590	5.02284
589	4.88325								591	4.80461								591	5.0232
590	4.88195								592	4.80457								592	5.0222
591	4.88047								593	4.8052								593	5.02248
592	4.88113								594	4.80464								594	5.02182
593	4.88116								595	4.80496								595	5.01925
594	4.88245								596	4.8047								596	5.01709
595	4.88193								597	4.80431								597	5.01535
596	4.88183								598	4.80405								598	5.01458
597	4.88463								599	4.80292								599	5.01509
598	4.88297								600	4.8019								600	5.01602
599	4.88225								601	4.80055								601	5.01682
600	4.88233								602	4.80036								602	5.01848
601	4.88241								603	4.8005								603	5.01991
602	4.88678								604	4.80223								604	5.02098
603	4.88709								605	4.80267								605	5.02111
604	4.8873								606	4.8027								606	5.02018
605	4.88843								607	4.80209								607	5.01933
606	4.88385								608	4.80056								608	5.01953
607	4.88253								609	4.80054								609	5.01813
608	4.88467								610	4.8014								610	5.01823
609	4.88642								611	4.80276								611	5.01777
610	4.88934								612	4.80364								612	5.01766
611	4.88993								613	4.80363								613	5.01722
612	4.88805								614	4.80158								614	5.01629
613	4.88689								615	4.80065								615	5.01653
614	4.88729								616	4.7992								616	5.0149
615	4.88846								617	4.79889								617	5.01492
616	4.88809								618	4.79951								618	5.01528
617	4.88691								619	4.79995								619	5.0147
618	4.88783								620	4.80061								620	5.01504
619	4.88984								621	4.80107								621	5.01468
620	4.89117								622	4.80155								622	5.01517
621	4.88991								623	4.8013								623	5.01567
622	4.88536								624	4.80058								624	5.01565
623	4.88408								625	4.80043								625	5.01601
624	4.88694								626	4.80137								626	5.01561
625	4.88885								627	4.802								627	5.01589
626	4.88905								628	4.80268								628	5.01648
627	4.8899								629	4.80223								629	5.01688
628	4.88881								630	4.8011								630	5.01556
629	4.88803								631	4.80023								631	5.01266
630	4.88849								632	4.80077								632	5.01068
631	4.88763								633	4.80061								633	5.01023
632	4.8876								634	4.80033								634	5.01117
633	4.88814								635	4.79958								635	5.01295
634	4.88845								636	4.79897								636	5.01482
635	4.88971								637	4.80042								637	5.01547
636	4.89101								638	4.80205								638	5.01585
637	4.89013								639	4.80339								639	5.01625
638	4.89015								640	4.8035								640	5.01601
639	4.8903								641	4.80198								641	5.01526
640	4.889								642	4.80021								642	5.01439
641	4.88954								643	4.80033								643	5.01377
642	4.88915								644	4.80041								644	5.01179
643	4.89007								645	4.80071								645	5.01122
644	4.89074								646	4.80073								646	5.01091
645	4.89091								647	4.80038								647	5.01183
646	4.89077								648	4.80103								648	5.01296
647	4.89029								649	4.80042								649	5.01408
648	4.89021								650	4.80068								650	5.01478
649	4.88951								651	4.80004								651	5.01429
650	4.89134								652	4.79986								652	5.01487
651	4.89251								653	4.80146								653	5.01469
652	4.89184								654	4.8006								654	5.01522
653	4.88902								655	4.80113								655	5.01515
654	4.88648								656	4.8								656	5.01475
655	4.88779								657	4.79935								657	5.01446
656	4.88894								658	4.80198								658	5.01401
657	4.8885								659	4.80243								659	5.01404
658	4.88958								660	4.80338								660	5.01324
659	4.88945								661	4.804								661	5.01224
660	4.8886								662	4.80314								662	5.0109
661	4.88953								663	4.79552								663	4.99892
662	4.89069								664	4.7747								664	4.97255
663	4.86523								665	4.74142								665	4.93501
664	4.78218								666	4.708								666	4.89978
665	4.66747								667	4.6907								667	4.88343
666	4.58441								668	4.69215								668	4.89086
667	4.5694								669	4.70726								669	4.91531
668	4.59201								670	4.7238								670	4.94114
669	4.61686								671	4.73258								671	4.95996
670	4.64003								672	4.73647								672	4.9703
671	4.66091								673	4.73989								673	4.97512
672	4.68425								674	4.74353								674	4.97811
673	4.70868								675	4.74867								675	4.9811
674	4.73141								676	4.7556								676	4.98502
675	4.75235								677	4.7629								677	4.98975
676	4.76785								678	4.76878								678	4.99374
677	4.77997								679	4.7724								679	4.99784
678	4.78783								680	4.77581								680	5.00215
679	4.79121								681	4.77758								681	5.00591
680	4.79328								682	4.78105								682	5.00882
681	4.79535								683	4.78653								683	5.01055
682	4.79902								684	4.79114								684	5.01092
683	4.80242								685	4.7955								685	5.01079
684	4.80424								686	4.79796								686	5.00997
685	4.80436								687	4.79948								687	5.00866
686	4.80985								688	4.80013								688	5.00892
687	4.81891								689	4.80174								689	5.0095
688	4.82548								690	4.80341								690	5.01106
689	4.82906								691	4.80536								691	5.01272
690	4.83419								692	4.80671								692	5.01348
691	4.83911								693	4.80609								693	5.01343
692	4.84165								694	4.80651								694	5.01362
693	4.84673								695	4.80493								695	5.01453
694	4.85333								696	4.80413								696	5.01509
695	4.85625								697	4.80585								697	5.01617
696	4.85734								698	4.80653								698	5.01723
697	4.8599								699	4.80807								699	5.01826
698	4.86295								700	4.80879								700	5.01858
699	4.86556								701	4.80875								701	5.01978
700	4.86608								702	4.80968								702	5.02097
701	4.86669								703	4.80907								703	5.02044
702	4.86841								704	4.80868								704	5.01997
703	4.8706								705	4.80754								705	5.01776
704	4.87176								706	4.80644								706	5.01559
705	4.87404								707	4.80751								707	5.01487
706	4.87594								708	4.80694								708	5.01442
707	4.87446								709	4.80744								709	5.01482
708	4.87572								710	4.80773								710	5.01456
709	4.87698								711	4.80694								711	5.01368
710	4.87468								712	4.80777								712	5.01204
711	4.87609								713	4.80743								713	5.01128
712	4.87881								714	4.80628								714	5.01118
713	4.88113								715	4.80611								715	5.01046
714	4.88149								716	4.80596								716	5.01156
715	4.88191								717	4.80664								717	5.01205
716	4.88518								718	4.80716								718	5.01202
717	4.88606								719	4.80778								719	5.01356
718	4.88272								720	4.80766								720	5.01383
719	4.87936								721	4.80724								721	5.01376
720	4.8795								722	4.80587								722	5.01385
721	4.88117								723	4.80458								723	5.0139
722	4.8803								724	4.80412								724	5.01536
723	4.87927								725	4.80369								725	5.01797
724	4.88072								726	4.80382								726	5.01962
725	4.8805								727	4.80404								727	5.02059
726	4.88253								728	4.80439								728	5.02001
727	4.88591								729	4.80391								729	5.01771
728	4.88599								730	4.80488								730	5.01647
729	4.88551								731	4.8051								731	5.01621
730	4.88603								732	4.80563								732	5.01594
731	4.88904								733	4.80632								733	5.01666
732	4.88847								734	4.80614								734	5.01696
733	4.88597								735	4.80493								735	5.017
734	4.88447								736	4.8039								736	5.01768
735	4.88285								737	4.80439								737	5.01779
736	4.88443								738	4.80472								738	5.01736
737	4.88511								739	4.80582								739	5.01656
738	4.8843								740	4.8057								740	5.01581
739	4.88462								741	4.80523								741	5.01556
740	4.88554								742	4.80593								742	5.01534
741	4.88693								743	4.80582								743	5.01455
742	4.88622								744	4.80651								744	5.01389
743	4.88483								745	4.80566								745	5.01291
744	4.88533								746	4.80514								746	5.01255
745	4.8862								747	4.80622								747	5.0132
746	4.88584								748	4.80704								748	5.01305
747	4.88497								749	4.80824								749	5.01304
748	4.88531								750	4.80715								750	5.0117
749	4.88489								751	4.80573								751	5.01054
750	4.88515								752	4.8045								752	5.00976
751	4.88666								753	4.80427								753	5.00911
752	4.88864								754	4.80585								754	5.00999
753	4.88945								755	4.80719								755	5.01091
754	4.89012								756	4.80831								756	5.01213
755	4.88887								757	4.80874								757	5.01337
756	4.88626								758	4.80729								758	5.01519
757	4.88607								759	4.80627								759	5.01453
758	4.88668								760	4.80521								760	5.01336
759	4.88919								761	4.80539								761	5.01242
760	4.89039								762	4.80698								762	5.0102
761	4.88696								763	4.80726								763	5.01074
762	4.88509								764	4.80618								764	5.01106
763	4.88701								765	4.80541								765	5.01178
764	4.88851								766	4.80409								766	5.01294
765	4.88874								767	4.80444								767	5.01303
766	4.88796								768	4.80568								768	5.0128
767	4.88784								769	4.8066								769	5.0118
768	4.88855								770	4.80718								770	5.01136
769	4.88723								771	4.80648								771	5.01087
770	4.88517								772	4.80624								772	5.01254
771	4.88624								773	4.80565								773	5.01238
772	4.88711								774	4.80615								774	5.0116
773	4.88716								775	4.80743								775	5.01131
774	4.88696								776	4.80806								776	5.0101
775	4.88564								777	4.80814								777	5.00954
776	4.88541								778	4.80819								778	5.00957
777	4.8855								779	4.80763								779	5.00995
778	4.88606								780	4.80774								780	5.0104
779	4.88768								781	4.80744								781	5.01255
780	4.88717								782	4.80756								782	5.01405
781	4.88726								783	4.80344								783	5.00645
782	4.88823								784	4.7875								784	4.98401
783	4.86125								785	4.76131								785	4.9493
784	4.78455								786	4.73068								786	4.91482
785	4.68674								787	4.71024								787	4.89757
786	4.615								788	4.70971								788	4.90187
787	4.6022								789	4.72329								789	4.92417
788	4.63025								790	4.74116								790	4.94982
789	4.65943								791	4.75388								791	4.96839
790	4.68374								792	4.75824								792	4.98103
791	4.70367								793	4.75921								793	4.98674
792	4.72094								794	4.76091								794	4.98878
793	4.74006								795	4.7635								795	4.98994
794	4.76017								796	4.76834								796	4.99096
795	4.77785								797	4.77318								797	4.99276
796	4.79322								798	4.77736								798	4.9953
797	4.80313								799	4.78146								799	4.99773
798	4.80594								800	4.78416								800	4.99953
799	4.80756								801	4.78733								801	5.0029
800	4.80906								802	4.79001								802	5.00444
801	4.81085								803	4.79228								803	5.00629
802	4.81217								804	4.79482								804	5.00888
803	4.81434								805	4.79726								805	5.00939
804	4.81798								806	4.7999								806	5.01103
805	4.81956								807	4.80251								807	5.01081
806	4.82118								808	4.80504								808	5.01013
807	4.82745								809	4.80667								809	5.01
808	4.83454								810	4.80853								810	5.0106
809	4.83834								811	4.80941								811	5.01127
810	4.84078								812	4.80967								812	5.01083
811	4.84258								813	4.80985								813	5.01052
812	4.84723								814	4.80886								814	5.01107
813	4.8536								815	4.80875								815	5.01262
814	4.85533								816	4.80865								816	5.01429
815	4.85632								817	4.80917								817	5.0156
816	4.85937								818	4.81084								818	5.01558
817	4.85965								819	4.8115								819	5.01444
818	4.86271								820	4.81156								820	5.01449
819	4.86697								821	4.81061								821	5.01333
820	4.86841								822	4.80971								822	5.01284
821	4.87062								823	4.80953								823	5.01292
822	4.87333								824	4.81005								824	5.01282
823	4.87263								825	4.81083								825	5.01184
824	4.87084								826	4.81148								826	5.01033
825	4.87141								827	4.81125								827	5.00895
826	4.87015								828	4.81143								828	5.00726
827	4.87134								829	4.81192								829	5.00698
828	4.87283								830	4.81139								830	5.00819
829	4.87162								831	4.81115								831	5.00698
830	4.8728								832	4.81005								832	5.00678
831	4.87634								833	4.80952								833	5.00718
832	4.8792								834	4.80848								834	5.00647
833	4.87984								835	4.80741								835	5.0087
834	4.87983								836	4.80823								836	5.00936
835	4.88148								837	4.80793								837	5.0102
836	4.88287								838	4.80868								838	5.01013
837	4.88351								839	4.81007								839	5.00977
838	4.87966								840	4.80902								840	5.01
839	4.87584								841	4.80941								841	5.01015
840	4.87881								842	4.80986								842	5.01065
841	4.88106								843	4.80961								843	5.01124
842	4.88154								844	4.8098								844	5.01165
843	4.88151								845	4.80901								845	5.01218
844	4.88138								846	4.80797								846	5.01242
845	4.88269								847	4.80733								847	5.01266
846	4.88342								848	4.80731								848	5.01348
847	4.88084								849	4.80705								849	5.01463
848	4.87939								850	4.808								850	5.01563
849	4.87911								851	4.80856								851	5.01715
850	4.88086								852	4.80884								852	5.01639
851	4.88521								853	4.80964								853	5.01398
852	4.88493								854	4.81026								854	5.01242
853	4.88356								855	4.81009								855	5.01048
854	4.88416								856	4.8092								856	5.01055
855	4.88341								857	4.80881								857	5.01197
856	4.88353								858	4.80763								858	5.01292
857	4.88421								859	4.80844								859	5.01221
858	4.88183								860	4.80885								860	5.01145
859	4.8829								861	4.80959								861	5.00924
860	4.88512								862	4.81019								862	5.00791
861	4.88341								863	4.81011								863	5.00848
862	4.88128								864	4.81118								864	5.00763
863	4.8826								865	4.81115								865	5.00892
864	4.88369								866	4.80945								866	5.00941
865	4.88253								867	4.80915								867	5.00821
866	4.88209								868	4.80884								868	5.00809
867	4.88055								869	4.80895								869	5.00858
868	4.87937								870	4.81088								870	5.01169
869	4.87905								871	4.8111								871	5.01736
870	4.88309								872	4.81062								872	5.0228
871	4.8868								873	4.81029								873	5.02649
872	4.88661								874	4.81042								874	5.02733
873	4.88618								875	4.80974								875	5.02676
874	4.88511								876	4.81014								876	5.02575
875	4.88512								877	4.80938								877	5.02465
876	4.88674								878	4.80862								878	5.02376
877	4.88667								879	4.80892								879	5.02238
878	4.88624								880	4.80981								880	5.02108
879	4.88794								881	4.81007								881	5.02011
880	4.88542								882	4.81117								882	5.01885
881	4.88207								883	4.80996								883	5.01755
882	4.88186								884	4.80897								884	5.01671
883	4.88011								885	4.80994								885	5.01538
884	4.88115								886	4.80908								886	5.01325
885	4.88348								887	4.80915								887	5.01265
886	4.88438								888	4.80927								888	5.01211
887	4.88515								889	4.80902								889	5.01327
888	4.88561								890	4.80854								890	5.01527
889	4.88613								891	4.8093								891	5.01489
890	4.88612								892	4.80934								892	5.01517
891	4.8873								893	4.80865								893	5.01388
892	4.88677								894	4.80883								894	5.01267
893	4.88535								895	4.80852								895	5.01288
894	4.88594								896	4.8076								896	5.01284
895	4.88552								897	4.80751								897	5.01276
896	4.88455								898	4.80775								898	5.01249
897	4.88403								899	4.80921								899	5.01291
898	4.88374								900	4.81026								900	5.01229
899	4.88285								901	4.81077								901	5.01101
900	4.88399								902	4.81073								902	5.01095
901	4.8862								903	4.80703								903	5.0061
902	4.88606								904	4.79396								904	4.9887
903	4.86643								905	4.76992								905	4.95984
904	4.8041								906	4.74352								906	4.92876
905	4.71762								907	4.72497								907	4.90857
906	4.65334								908	4.72388								908	4.90896
907	4.64119								909	4.7382								909	4.92758
908	4.66313								910	4.75494								910	4.95012
909	4.69076								911	4.7666								911	4.96739
910	4.71553								912	4.7713								912	4.97814
911	4.7367								913	4.77214								913	4.98369
912	4.75383								914	4.77397								914	4.98686
913	4.76743								915	4.7766								915	4.98922
914	4.78093								916	4.77998								916	4.99108
915	4.79606								917	4.78371								917	4.99315
916	4.80813								918	4.7873								918	4.99506
917	4.81287								919	4.78981								919	4.99687
918	4.81791								920	4.79227								920	4.99844
919	4.8243								921	4.79497								921	4.99895
920	4.82388								922	4.79624								922	5.0001
921	4.81817								923	4.79835								923	5.00173
922	4.81686								924	4.80024								924	5.00311
923	4.8187								925	4.80168								925	5.00502
924	4.82134								926	4.80303								926	5.00577
925	4.82568								927	4.80491								927	5.00703
926	4.83251								928	4.80631								928	5.00799
927	4.83882								929	4.80773								929	5.00804
928	4.84124								930	4.81005								930	5.00907
929	4.84496								931	4.812								931	5.00833
930	4.84438								932	4.81367								932	5.0082
931	4.84388								933	4.81433								933	5.00866
932	4.85078								934	4.81355								934	5.0091
933	4.85332								935	4.81217								935	5.01007
934	4.85587								936	4.8109								936	5.01092
935	4.85862								937	4.81031								937	5.0117
936	4.85937								938	4.81088								938	5.01251
937	4.86416								939	4.81088								939	5.0131
938	4.86626								940	4.81095								940	5.01251
939	4.86786								941	4.81145								941	5.01291
940	4.86743								942	4.81274								942	5.01314
941	4.86635								943	4.81455								943	5.0123
942	4.86954								944	4.81479								944	5.0119
943	4.8709								945	4.81424								945	5.0121
944	4.87209								946	4.81197								946	5.01086
945	4.87171								947	4.81106								947	5.01105
946	4.8692								948	4.81118								948	5.0124
947	4.87082								949	4.81079								949	5.01248
948	4.87436								950	4.81183								950	5.01273
949	4.87383								951	4.81139								951	5.01385
950	4.87497								952	4.81152								952	5.01301
951	4.8768								953	4.81197								953	5.01151
952	4.8762								954	4.81142								954	5.01134
953	4.87586								955	4.81169								955	5.01117
954	4.87784								956	4.81109								956	5.01148
955	4.88083								957	4.81076								957	5.01177
956	4.8803								958	4.81077								958	5.01149
957	4.87811								959	4.81019								959	5.00939
958	4.878								960	4.81065								960	5.00836
959	4.87836								961	4.81081								961	5.00832
960	4.87645								962	4.81191								962	5.0079
961	4.87641								963	4.81166								963	5.00861
962	4.87725								964	4.81053								964	5.00864
963	4.87706								965	4.81046								965	5.0083
964	4.87909								966	4.80944								966	5.00754
965	4.88246								967	4.80988								967	5.0069
966	4.88231								968	4.81106								968	5.00695
967	4.87978								969	4.81145								969	5.0074
968	4.87941								970	4.81183								970	5.00909
969	4.87863								971	4.81146								971	5.00997
970	4.87765								972	4.81084								972	5.01064
971	4.87965								973	4.81044								973	5.01021
972	4.88364								974	4.81005								974	5.00994
973	4.88519								975	4.81068								975	5.00871
974	4.88137								976	4.81061								976	5.00723
975	4.88066								977	4.81091								977	5.00707
976	4.88324								978	4.81158								978	5.00747
977	4.88394								979	4.81056								979	5.00911
978	4.88313								980	4.81174								980	5.01162
979	4.88285								981	4.81188								981	5.01267
980	4.8851								982	4.81126								982	5.01262
981	4.88588								983	4.81164								983	5.01211
982	4.88487								984	4.80922								984	5.01142
983	4.88421								985	4.80863								985	5.01155
984	4.8828								986	4.80883								986	5.01147
985	4.88027								987	4.8098								987	5.01184
986	4.87936								988	4.81148								988	5.01123
987	4.87997								989	4.81235								989	5.01083
988	4.88086								990	4.813								990	5.01149
989	4.88288								991	4.81309								991	5.0112
990	4.88457								992	4.81395								992	5.01141
991	4.88579								993	4.81352								993	5.00972
992	4.88341								994	4.81392								994	5.00803
993	4.8805								995	4.81381								995	5.00697
994	4.88028								996	4.81245								996	5.00559
995	4.88142								997	4.81265								997	5.00721
996	4.88428								998	4.81249								998	5.00739
997	4.8848								999	4.81313								999	5.00785
998	4.88349								1000	4.81427								1000	5.00816
999	4.88185								1001	4.81428								1001	5.00753
1000	4.88074								1002	4.81409								1002	5.00697
1001	4.88136								1003	4.813								1003	5.00605
1002	4.88408								1004	4.81227								1004	5.00627
1003	4.88446								1005	4.81149								1005	5.00545
1004	4.88374								1006	4.81102								1006	5.00621
1005	4.88547								1007	4.81108								1007	5.00825
1006	4.88552								1008	4.81114								1008	5.009
1007	4.88702								1009	4.81201								1009	5.01031
1008	4.88667								1010	4.81285								1010	5.00984
1009	4.87984								1011	4.81273								1011	5.00919
1010	4.8789								1012	4.81189								1012	5.0088
1011	4.88158								1013	4.8112								1013	5.00768
1012	4.88047								1014	4.80972								1014	5.00785
1013	4.88308								1015	4.80991								1015	5.00757
1014	4.8853								1016	4.81107								1016	5.00731
1015	4.88394								1017	4.81122								1017	5.00811
1016	4.88528								1018	4.81105								1018	5.00841
1017	4.88649								1019	4.81112								1019	5.00898
1018	4.88433								1020	4.81094								1020	5.00932
1019	4.88356								1021	4.8116								1021	5.00915
1020	4.88493								1022	4.81313								1022	5.01015
1021	4.88411								1023	4.81084								1023	5.00551
1022	4.88477								1024	4.79906								1024	4.99052
1023	4.87353								1025	4.7784								1025	4.9664
1024	4.82216								1026	4.75285								1026	4.93892
1025	4.74233								1027	4.73609								1027	4.9233
1026	4.67948								1028	4.73676								1028	4.92557
1027	4.6631								1029	4.75088								1029	4.9427
1028	4.68493								1030	4.76926								1030	4.9647
1029	4.71692								1031	4.78243								1031	4.97942
1030	4.74192								1032	4.78655								1032	4.98891
1031	4.76064								1033	4.78577								1033	4.99273
1032	4.7737								1034	4.78528								1034	4.99277
1033	4.78029								1035	4.78569								1035	4.99326
1034	4.78913								1036	4.78801								1036	4.99287
1035	4.80073								1037	4.79148								1037	4.9927
1036	4.81293								1038	4.79514								1038	4.99424
1037	4.82378								1039	4.79691								1039	4.99725
1038	4.83019								1040	4.79835								1040	5.00075
1039	4.83305								1041	4.79899								1041	5.00382
1040	4.83077								1042	4.80048								1042	5.0059
1041	4.82804								1043	4.8022								1043	5.00736
1042	4.83007								1044	4.8046								1044	5.00812
1043	4.83186								1045	4.80748								1045	5.00787
1044	4.83311								1046	4.80903								1046	5.00901
1045	4.83622								1047	4.81043								1047	5.00871
1046	4.83675								1048	4.81136								1048	5.00737
1047	4.84056								1049	4.81143								1049	5.00673
1048	4.84963								1050	4.81139								1050	5.00511
1049	4.8527								1051	4.8134								1051	5.00576
1050	4.85073								1052	4.81568								1052	5.00691
1051	4.84978								1053	4.81688								1053	5.00972
1052	4.85118								1054	4.81789								1054	5.01153
1053	4.8558								1055	4.81784								1055	5.01036
1054	4.85847								1056	4.81616								1056	5.01055
1055	4.85992								1057	4.81472								1057	5.00899
1056	4.86346								1058	4.81447								1058	5.00881
1057	4.86679								1059	4.81317								1059	5.00959
1058	4.86696								1060	4.8129								1060	5.00973
1059	4.86642								1061	4.81392								1061	5.01079
1060	4.86624								1062	4.81476								1062	5.01118
1061	4.86579								1063	4.81517								1063	5.01104
1062	4.86575								1064	4.81491								1064	5.01069
1063	4.86899								1065	4.81427								1065	5.0105
1064	4.87388								1066	4.81405								1066	5.01033
1065	4.87384								1067	4.8145								1067	5.01165
1066	4.87359								1068	4.81545								1068	5.01348
1067	4.87431								1069	4.81615								1069	5.01373
1068	4.87333								1070	4.81514								1070	5.01525
1069	4.87191								1071	4.81474								1071	5.01505
1070	4.87243								1072	4.81342								1072	5.01215
1071	4.87475								1073	4.81221								1073	5.01121
1072	4.8767								1074	4.81224								1074	5.00845
1073	4.87797								1075	4.81302								1075	5.0069
1074	4.87817								1076	4.81459								1076	5.00716
1075	4.8761								1077	4.8157								1077	5.00696
1076	4.87463								1078	4.81531								1078	5.00697
1077	4.87595								1079	4.81378								1079	5.00737
1078	4.87942								1080	4.813								1080	5.00809
1079	4.87947								1081	4.81262								1081	5.00998
1080	4.87834								1082	4.81345								1082	5.01182
1081	4.879								1083	4.81379								1083	5.01236
1082	4.87641								1084	4.81297								1084	5.01268
1083	4.87906								1085	4.8124								1085	5.012
1084	4.88103								1086	4.81177								1086	5.01134
1085	4.87752								1087	4.81191								1087	5.01119
1086	4.87845								1088	4.81151								1088	5.01025
1087	4.87944								1089	4.81156								1089	5.00883
1088	4.87891								1090	4.81187								1090	5.00839
1089	4.87829								1091	4.81172								1091	5.00849
1090	4.87765								1092	4.81286								1092	5.01027
1091	4.87801								1093	4.81386								1093	5.01229
1092	4.87983								1094	4.814								1094	5.01224
1093	4.88015								1095	4.81408								1095	5.01178
1094	4.87746								1096	4.81386								1096	5.01102
1095	4.87796								1097	4.81306								1097	5.01028
1096	4.87914								1098	4.81272								1098	5.01078
1097	4.8791								1099	4.81293								1099	5.0121
1098	4.87995								1100	4.81332								1100	5.01121
1099	4.88093								1101	4.81386								1101	5.0117
1100	4.88321								1102	4.81342								1102	5.0129
1101	4.88387								1103	4.81296								1103	5.0136
1102	4.88167								1104	4.81344								1104	5.01484
1103	4.88038								1105	4.81345								1105	5.01495
1104	4.87971								1106	4.8154								1106	5.01327
1105	4.87744								1107	4.81615								1107	5.01087
1106	4.87641								1108	4.81658								1108	5.00941
1107	4.87758								1109	4.81707								1109	5.00792
1108	4.87767								1110	4.81725								1110	5.00732
1109	4.87888								1111	4.81736								1111	5.00732
1110	4.87888								1112	4.81624								1112	5.00705
1111	4.87711								1113	4.81614								1113	5.00663
1112	4.87784								1114	4.81601								1114	5.00676
1113	4.88033								1115	4.81504								1115	5.00716
1114	4.88247								1116	4.81575								1116	5.00841
1115	4.88457								1117	4.81564								1117	5.00886
1116	4.88484								1118	4.81525								1118	5.00967
1117	4.88223								1119	4.81689								1119	5.01025
1118	4.88203								1120	4.81677								1120	5.01011
1119	4.88339								1121	4.81764								1121	5.00949
1120	4.88207								1122	4.81747								1122	5.00898
1121	4.87801								1123	4.8172								1123	5.00755
1122	4.87482								1124	4.81722								1124	5.00619
1123	4.8776								1125	4.81652								1125	5.00517
1124	4.87945								1126	4.81655								1126	5.00465
1125	4.87789								1127	4.81559								1127	5.00474
1126	4.8815								1128	4.81443								1128	5.0048
1127	4.88516								1129	4.8149								1129	5.0045
1128	4.88472								1130	4.81442								1130	5.00422
1129	4.88104								1131	4.81584								1131	5.00482
1130	4.87876								1132	4.8172								1132	5.00563
1131	4.87869								1133	4.81621								1133	5.00739
1132	4.88066								1134	4.81597								1134	5.00882
1133	4.8838								1135	4.81523								1135	5.00946
1134	4.8814								1136	4.81474								1136	5.01148
1135	4.8792								1137	4.81588								1137	5.01224
1136	4.87775								1138	4.81631								1138	5.01191
1137	4.87594								1139	4.8158								1139	5.01178
1138	4.87757								1140	4.81601								1140	5.01033
1139	4.87858								1141	4.81486								1141	5.01097
1140	4.87934								1142	4.81512								1142	5.01144
1141	4.8795								1143	4.81297								1143	5.00686
1142	4.88006								1144	4.80233								1144	4.99168
1143	4.87048								1145	4.78475								1145	4.96686
1144	4.83061								1146	4.7635								1146	4.94139
1145	4.76752								1147	4.74925								1147	4.92645
1146	4.71037								1148	4.74958								1148	4.9305
1147	4.6905								1149	4.76146								1149	4.94796
1148	4.70576								1150	4.77764								1150	4.9693
1149	4.7327								1151	4.78948								1151	4.98541
1150	4.75815								1152	4.79381								1152	4.99228
1151	4.77612								1153	4.79376								1153	4.99536
1152	4.78825								1154	4.79232								1154	4.99607
1153	4.79811								1155	4.7911								1155	4.99727
1154	4.80513								1156	4.79127								1156	4.99874
1155	4.81147								1157	4.7932								1157	4.99958
1156	4.81833								1158	4.79606								1158	5.00069
1157	4.82777								1159	4.79893								1159	5.00142
1158	4.83559								1160	4.80221								1160	5.00321
1159	4.83588								1161	4.8049								1161	5.00484
1160	4.83506								1162	4.80606								1162	5.00622
1161	4.83549								1163	4.80717								1163	5.00782
1162	4.83781								1164	4.80812								1164	5.00785
1163	4.84024								1165	4.80834								1165	5.00733
1164	4.84314								1166	4.81031								1166	5.00648
1165	4.84607								1167	4.8132								1167	5.00543
1166	4.84672								1168	4.81418								1168	5.00645
1167	4.84884								1169	4.81595								1169	5.00744
1168	4.85181								1170	4.81949								1170	5.00718
1169	4.85385								1171	4.82348								1171	5.00647
1170	4.85506								1172	4.82808								1172	5.00441
1171	4.85411								1173	4.83175								1173	5.0036
1172	4.85521								1174	4.8313								1174	5.00567
1173	4.85838								1175	4.83035								1175	5.00754
1174	4.86253								1176	4.82755								1176	5.00899
1175	4.8667								1177	4.82423								1177	5.009
1176	4.86699								1178	4.82239								1178	5.00892
1177	4.86441								1179	4.82046								1179	5.00767
1178	4.8623								1180	4.82012								1180	5.00785
1179	4.86372								1181	4.82071								1181	5.00918
1180	4.86826								1182	4.82175								1182	5.00873
1181	4.86783								1183	4.82233								1183	5.0097
1182	4.86476								1184	4.82357								1184	5.00986
1183	4.86771								1185	4.8239								1185	5.00881
1184	4.87171								1186	4.82343								1186	5.0088
1185	4.87363								1187	4.82217								1187	5.00898
1186	4.87291								1188	4.82199								1188	5.00983
1187	4.87076								1189	4.82188								1189	5.0088
1188	4.87231								1190	4.8212								1190	5.00655
1189	4.87323								1191	4.82103								1191	5.00572
1190	4.87162								1192	4.82085								1192	5.00444
1191	4.87191								1193	4.81958								1193	5.00538
1192	4.87187								1194	4.81911								1194	5.00828
1193	4.87352								1195	4.81821								1195	5.00857
1194	4.87581								1196	4.81567								1196	5.00946
1195	4.87446								1197	4.81476								1197	5.01118
1196	4.87017								1198	4.81447								1198	5.01357
1197	4.86776								1199	4.81437								1199	5.01666
1198	4.86926								1200	4.81379								1200	5.01891
1199	4.87306								1201	4.81338								1201	5.02068
1200	4.87561								1202	4.8137								1202	5.01917
1201	4.87641								1203	4.81348								1203	5.01822
1202	4.88007								1204	4.81353								1204	5.0177
1203	4.88064								1205	4.81337								1205	5.01568
1204	4.87862								1206	4.8124								1206	5.01588
1205	4.8762								1207	4.81269								1207	5.01644
1206	4.87384								1208	4.81295								1208	5.01484
1207	4.87521								1209	4.81343								1209	5.01431
1208	4.87579								1210	4.81467								1210	5.0129
1209	4.87496								1211	4.81371								1211	5.01115
1210	4.87494								1212	4.8144								1212	5.01107
1211	4.87495								1213	4.81433								1213	5.01101
1212	4.87659								1214	4.81186								1214	5.01009
1213	4.8757								1215	4.81216								1215	5.00844
1214	4.87471								1216	4.81203								1216	5.00694
1215	4.87682								1217	4.81094								1217	5.00665
1216	4.87862								1218	4.81193								1218	5.00626
1217	4.87936								1219	4.81158								1219	5.00611
1218	4.87857								1220	4.81175								1220	5.00664
1219	4.87851								1221	4.81295								1221	5.00903
1220	4.88042								1222	4.81363								1222	5.01171
1221	4.88077								1223	4.81421								1223	5.0142
1222	4.88118								1224	4.81387								1224	5.01718
1223	4.88014								1225	4.81455								1225	5.01783
1224	4.8758								1226	4.81498								1226	5.0183
1225	4.87765								1227	4.8157								1227	5.01975
1226	4.88237								1228	4.81602								1228	5.01825
1227	4.88456								1229	4.81619								1229	5.01657
1228	4.88556								1230	4.81679								1230	5.01512
1229	4.88287								1231	4.81752								1231	5.01376
1230	4.87858								1232	4.81748								1232	5.01269
1231	4.8792								1233	4.81788								1233	5.01134
1232	4.87908								1234	4.81717								1234	5.01073
1233	4.87614								1235	4.81587								1235	5.00888
1234	4.87618								1236	4.81595								1236	5.00768
1235	4.87895								1237	4.81655								1237	5.00845
1236	4.88221								1238	4.81664								1238	5.00919
1237	4.88413								1239	4.81702								1239	5.00934
1238	4.88399								1240	4.81727								1240	5.00888
1239	4.87998								1241	4.81645								1241	5.00679
1240	4.87585								1242	4.81721								1242	5.00472
1241	4.87564								1243	4.81666								1243	5.00441
1242	4.87958								1244	4.81739								1244	5.0051
1243	4.88396								1245	4.81769								1245	5.00679
1244	4.88376								1246	4.81785								1246	5.00798
1245	4.88063								1247	4.81923								1247	5.01016
1246	4.8765								1248	4.81915								1248	5.01193
1247	4.87543								1249	4.81886								1249	5.01109
1248	4.87974								1250	4.81767								1250	5.0118
1249	4.88023								1251	4.8175								1251	5.00972
1250	4.87585								1252	4.81719								1252	5.00882
1251	4.87606								1253	4.81734								1253	5.00933
1252	4.87831								1254	4.81878								1254	5.00958
1253	4.87891								1255	4.81825								1255	5.01132
1254	4.87971								1256	4.8185								1256	5.01169
1255	4.88123								1257	4.81905								1257	5.01129
1256	4.88151								1258	4.81893								1258	5.01125
1257	4.88055								1259	4.81962								1259	5.00997
1258	4.87939								1260	4.81908								1260	5.00942
1259	4.87869								1261	4.81879								1261	5.01011
1260	4.88029								1262	4.8187								1262	5.00913
1261	4.88256								1263	4.81685								1263	5.00672
1262	4.88411								1264	4.81057								1264	4.99543
1263	4.87635								1265	4.79417								1265	4.97454
1264	4.84064								1266	4.7733								1266	4.95122
1265	4.77821								1267	4.75786								1267	4.93675
1266	4.72606								1268	4.75517								1268	4.93802
1267	4.71255								1269	4.76648								1269	4.95328
1268	4.72662								1270	4.78465								1270	4.97483
1269	4.74829								1271	4.79879								1271	4.99011
1270	4.77143								1272	4.80482								1272	4.99822
1271	4.78902								1273	4.80394								1273	5.00154
1272	4.79823								1274	4.80145								1274	5.00059
1273	4.80502								1275	4.79898								1275	4.99955
1274	4.81473								1276	4.79807								1276	4.99945
1275	4.82355								1277	4.79951								1277	4.99987
1276	4.82774								1278	4.79928								1278	5.001
1277	4.83336								1279	4.80071								1279	5.00175
1278	4.84034								1280	4.80154								1280	5.00215
1279	4.84191								1281	4.80295								1281	5.0026
1280	4.84219								1282	4.80511								1282	5.00274
1281	4.84484								1283	4.80655								1283	5.00386
1282	4.84688								1284	4.80736								1284	5.00469
1283	4.84816								1285	4.8096								1285	5.00594
1284	4.84831								1286	4.81182								1286	5.00694
1285	4.84824								1287	4.81357								1287	5.00683
1286	4.84838								1288	4.8162								1288	5.00712
1287	4.84868								1289	4.8157								1289	5.00777
1288	4.8501								1290	4.81653								1290	5.00842
1289	4.85367								1291	4.81693								1291	5.00904
1290	4.85625								1292	4.81593								1292	5.00893
1291	4.85886								1293	4.81673								1293	5.00678
1292	4.86116								1294	4.81707								1294	5.00523
1293	4.86325								1295	4.81853								1295	5.00476
1294	4.86526								1296	4.81919								1296	5.0052
1295	4.86594								1297	4.8196								1297	5.00598
1296	4.86938								1298	4.81888								1298	5.00736
1297	4.87135								1299	4.81746								1299	5.00675
1298	4.87053								1300	4.81752								1300	5.00723
1299	4.87042								1301	4.81676								1301	5.00763
1300	4.86609								1302	4.81687								1302	5.00712
1301	4.8637								1303	4.81676								1303	5.00814
1302	4.86582								1304	4.81704								1304	5.00825
1303	4.86738								1305	4.81785								1305	5.0081
1304	4.86867								1306	4.8182								1306	5.01
1305	4.86887								1307	4.81782								1307	5.01012
1306	4.87133								1308	4.8185								1308	5.00976
1307	4.87525								1309	4.81836								1309	5.00979
1308	4.87631								1310	4.81748								1310	5.00923
1309	4.87763								1311	4.81799								1311	5.01041
1310	4.8783								1312	4.81703								1312	5.01105
1311	4.8763								1313	4.81583								1313	5.01148
1312	4.87465								1314	4.81491								1314	5.01056
1313	4.87466								1315	4.81452								1315	5.00858
1314	4.87378								1316	4.8142								1316	5.00837
1315	4.87226								1317	4.81556								1317	5.00899
1316	4.87412								1318	4.81658								1318	5.00981
1317	4.87597								1319	4.81607								1319	5.01184
1318	4.87568								1320	4.81722								1320	5.01155
1319	4.87424								1321	4.81765								1321	5.0109
1320	4.87309								1322	4.81822								1322	5.00993
1321	4.87642								1323	4.8192								1323	5.00851
1322	4.87992								1324	4.81857								1324	5.00825
1323	4.87883								1325	4.8178								1325	5.00831
1324	4.87792								1326	4.81854								1326	5.00801
1325	4.87913								1327	4.81979								1327	5.00768
1326	4.87838								1328	4.8205								1328	5.00808
1327	4.87603								1329	4.82043								1329	5.00718
1328	4.87767								1330	4.81998								1330	5.0072
1329	4.87902								1331	4.81819								1331	5.00658
1330	4.87757								1332	4.81646								1332	5.0051
1331	4.87666								1333	4.81752								1333	5.00364
1332	4.87855								1334	4.81735								1334	5.00233
1333	4.87905								1335	4.81908								1335	5.00312
1334	4.87759								1336	4.82076								1336	5.00428
1335	4.87826								1337	4.82007								1337	5.00652
1336	4.87906								1338	4.82016								1338	5.009
1337	4.87882								1339	4.81896								1339	5.00907
1338	4.87594								1340	4.81768								1340	5.00804
1339	4.87226								1341	4.81831								1341	5.0079
1340	4.86992								1342	4.81755								1342	5.00625
1341	4.8725								1343	4.81837								1343	5.00536
1342	4.87794								1344	4.81948								1344	5.0044
1343	4.88044								1345	4.81935								1345	5.00418
1344	4.87984								1346	4.81989								1346	5.00468
1345	4.87789								1347	4.81958								1347	5.00691
1346	4.87411								1348	4.81902								1348	5.00931
1347	4.87049								1349	4.81774								1349	5.01078
1348	4.87146								1350	4.81833								1350	5.01166
1349	4.87406								1351	4.81869								1351	5.01055
1350	4.87547								1352	4.82013								1352	5.00867
1351	4.87846								1353	4.82082								1353	5.00651
1352	4.88201								1354	4.81975								1354	5.00548
1353	4.88259								1355	4.81918								1355	5.00603
1354	4.88024								1356	4.81723								1356	5.00788
1355	4.87812								1357	4.81765								1357	5.00975
1356	4.87695								1358	4.81822								1358	5.01038
1357	4.87793								1359	4.81828								1359	5.01012
1358	4.87973								1360	4.81908								1360	5.0096
1359	4.88019								1361	4.81886								1361	5.00807
1360	4.88172								1362	4.81806								1362	5.0062
1361	4.88244								1363	4.81765								1363	5.00505
1362	4.88368								1364	4.81748								1364	5.00385
1363	4.88201								1365	4.81761								1365	5.0035
1364	4.87808								1366	4.81849								1366	5.00527
1365	4.87869								1367	4.81858								1367	5.00594
1366	4.8798								1368	4.81808								1368	5.00566
1367	4.87755								1369	4.81816								1369	5.00552
1368	4.8753								1370	4.81829								1370	5.00501
1369	4.87539								1371	4.81819								1371	5.00436
1370	4.87492								1372	4.81897								1372	5.00439
1371	4.87442								1373	4.81777								1373	5.00452
1372	4.87467								1374	4.81675								1374	5.00361
1373	4.8766								1375	4.81672								1375	5.00338
1374	4.87667								1376	4.81689								1376	5.00418
1375	4.87341								1377	4.81815								1377	5.0051
1376	4.87563								1378	4.81881								1378	5.00658
1377	4.8773								1379	4.81896								1379	5.00816
1378	4.87468								1380	4.81901								1380	5.00855
1379	4.87397								1381	4.81939								1381	5.00839
1380	4.87526								1382	4.82007								1382	5.00821
1381	4.8761								1383	4.82058								1383	5.00601
1382	4.87753								1384	4.81362								1384	4.99645
1383	4.87256								1385	4.79808								1385	4.97654
1384	4.84098								1386	4.77806								1386	4.95365
1385	4.78915								1387	4.76188								1387	4.93822
1386	4.74123								1388	4.76022								1388	4.93816
1387	4.72619								1389	4.77104								1389	4.95474
1388	4.74268								1390	4.7887								1390	4.97638
1389	4.7635								1391	4.80255								1391	4.99311
1390	4.78294								1392	4.80839								1392	5.00129
1391	4.8022								1393	4.80826								1393	5.00394
1392	4.81567								1394	4.80536								1394	5.00423
1393	4.82228								1395	4.80341								1395	5.00303
1394	4.82673								1396	4.80228								1396	5.00284
1395	4.83033								1397	4.80367								1397	5.00082
1396	4.83707								1398	4.80537								1398	5.00014
1397	4.84275								1399	4.80745								1399	5.00093
1398	4.84271								1400	4.80938								1400	5.0025
1399	4.8466								1401	4.8103								1401	5.00423
1400	4.85062								1402	4.81052								1402	5.00442
1401	4.85007								1403	4.81039								1403	5.00441
1402	4.84896								1404	4.81152								1404	5.00379
1403	4.84898								1405	4.8124								1405	5.0045
1404	4.85315								1406	4.81367								1406	5.00463
1405	4.85649								1407	4.81534								1407	5.00561
1406	4.85733								1408	4.81562								1408	5.0063
1407	4.85475								1409	4.81639								1409	5.00733
1408	4.8544								1410	4.81812								1410	5.00834
1409	4.85919								1411	4.81845								1411	5.00802
1410	4.86232								1412	4.81917								1412	5.00786
1411	4.86231								1413	4.8204								1413	5.0061
1412	4.86185								1414	4.82041								1414	5.00704
1413	4.86243								1415	4.81956								1415	5.00782
1414	4.8636								1416	4.81974								1416	5.00824
1415	4.86206								1417	4.81824								1417	5.00928
1416	4.86348								1418	4.81803								1418	5.00747
1417	4.86878								1419	4.81898								1419	5.00589
1418	4.87219								1420	4.81925								1420	5.00653
1419	4.87061								1421	4.82056								1421	5.00614
1420	4.866								1422	4.82089								1422	5.00654
1421	4.86659								1423	4.82123								1423	5.00639
1422	4.86915								1424	4.82062								1424	5.00575
1423	4.87063								1425	4.8199								1425	5.00599
1424	4.87295								1426	4.81868								1426	5.00623
1425	4.87179								1427	4.81731								1427	5.00794
1426	4.87088								1428	4.81722								1428	5.00809
1427	4.87257								1429	4.81666								1429	5.0079
1428	4.87223								1430	4.81758								1430	5.00867
1429	4.87371								1431	4.81884								1431	5.00754
1430	4.87734								1432	4.81939								1432	5.00769
1431	4.87947								1433	4.81851								1433	5.00745
1432	4.87754								1434	4.81753								1434	5.00682
1433	4.87547								1435	4.81717								1435	5.00662
1434	4.87344								1436	4.81623								1436	5.00573
1435	4.87127								1437	4.81751								1437	5.00652
1436	4.87176								1438	4.8192								1438	5.00716
1437	4.87115								1439	4.82019								1439	5.00778
1438	4.86982								1440	4.8198								1440	5.00871
1439	4.87143								1441	4.82015								1441	5.00848
1440	4.87364								1442	4.81974								1442	5.00796
1441	4.87508								1443	4.81865								1443	5.00783
1442	4.87766								1444	4.81933								1444	5.00731
1443	4.87767								1445	4.81953								1445	5.00741
1444	4.87421								1446	4.81962								1446	5.00697
1445	4.8724								1447	4.81921								1447	5.00621
1446	4.87472								1448	4.81956								1448	5.00524
1447	4.87746								1449	4.81915								1449	5.00405
1448	4.87945								1450	4.81948								1450	5.00454
1449	4.88063								1451	4.82101								1451	5.00558
1450	4.88148								1452	4.82033								1452	5.00638
1451	4.88131								1453	4.81979								1453	5.00686
1452	4.88001								1454	4.81889								1454	5.00688
1453	4.8773								1455	4.81794								1455	5.00567
1454	4.87406								1456	4.81661								1456	5.00591
1455	4.87426								1457	4.81654								1457	5.0062
1456	4.87396								1458	4.81632								1458	5.00604
1457	4.87394								1459	4.81645								1459	5.0068
1458	4.87671								1460	4.81843								1460	5.00618
1459	4.87641								1461	4.81936								1461	5.00629
1460	4.87586								1462	4.82027								1462	5.0058
1461	4.87611								1463	4.82042								1463	5.00544
1462	4.87583								1464	4.81959								1464	5.00627
1463	4.87774								1465	4.81908								1465	5.00554
1464	4.87937								1466	4.81808								1466	5.00569
1465	4.87652								1467	4.8178								1467	5.00611
1466	4.87132								1468	4.81894								1468	5.00475
1467	4.86854								1469	4.8204								1469	5.00511
1468	4.86932								1470	4.82083								1470	5.00503
1469	4.87314								1471	4.82112								1471	5.00506
1470	4.87946								1472	4.82068								1472	5.00536
1471	4.88209								1473	4.81976								1473	5.00542
1472	4.882								1474	4.81924								1474	5.00556
1473	4.88287								1475	4.81914								1475	5.00513
1474	4.88164								1476	4.81916								1476	5.00527
1475	4.88051								1477	4.81844								1477	5.00538
1476	4.87987								1478	4.81915								1478	5.00635
1477	4.87923								1479	4.81868								1479	5.00666
1478	4.8797								1480	4.81853								1480	5.0077
1479	4.87855								1481	4.81834								1481	5.00808
1480	4.87618								1482	4.81872								1482	5.00706
1481	4.8768								1483	4.81886								1483	5.00848
1482	4.87746								1484	4.81843								1484	5.00882
1483	4.87822								1485	4.81906								1485	5.00861
1484	4.87739								1486	4.81792								1486	5.00937
1485	4.8764								1487	4.81806								1487	5.00865
1486	4.87863								1488	4.81879								1488	5.00853
1487	4.88011								1489	4.81844								1489	5.0095
1488	4.87833								1490	4.81915								1490	5.00915
1489	4.87655								1491	4.81908								1491	5.00934
1490	4.87681								1492	4.81907								1492	5.00872
1491	4.87666								1493	4.81974								1493	5.00788
1492	4.87695								1494	4.81967								1494	5.00807
1493	4.87766								1495	4.82087								1495	5.0069
1494	4.87777								1496	4.82119								1496	5.00789
1495	4.87961								1497	4.82106								1497	5.00839
1496	4.88042								1498	4.82072								1498	5.00853
1497	4.87892								1499	4.81952								1499	5.00897
1498	4.87693								1500	4.81878								1500	5.0073
1499	4.87811								1501	4.81843								1501	5.00631
1500	4.87881								1502	4.81914								1502	5.00569
1501	4.87658								1503	4.82027								1503	5.0039
1502	4.87708								1504	4.81497								1504	4.99564
1503	4.87616								1505	4.80226								1505	4.97866
1504	4.85957								1506	4.78532								1506	4.95746
1505	4.82019								1507	4.76923								1507	4.94206
1506	4.77533								1508	4.76657								1508	4.94162
1507	4.75651								1509	4.77585								1509	4.95467
1508	4.76488								1510	4.79181								1510	4.97493
1509	4.78186								1511	4.80711								1511	4.99291
1510	4.79743								1512	4.81349								1512	5.00228
1511	4.81025								1513	4.81402								1513	5.00531
1512	4.8183								1514	4.81079								1514	5.00425
1513	4.82164								1515	4.80854								1515	5.00101
1514	4.82616								1516	4.80809								1516	4.99786
1515	4.83044								1517	4.80862								1517	4.99641
1516	4.83577								1518	4.81056								1518	4.99742
1517	4.84204								1519	4.81071								1519	4.99941
1518	4.84982								1520	4.81091								1520	5.00206
1519	4.8552								1521	4.81107								1521	5.00496
1520	4.85363								1522	4.81162								1522	5.00638
1521	4.85246								1523	4.81155								1523	5.00731
1522	4.85452								1524	4.81189								1524	5.00721
1523	4.85445								1525	4.81379								1525	5.00613
1524	4.85631								1526	4.81441								1526	5.00432
1525	4.85807								1527	4.8167								1527	5.00259
1526	4.85857								1528	4.81806								1528	5.00235
1527	4.86128								1529	4.81834								1529	5.0017
1528	4.86712								1530	4.81926								1530	5.00127
1529	4.87251								1531	4.81917								1531	5.00032
1530	4.8737								1532	4.81984								1532	4.99862
1531	4.87398								1533	4.81975								1533	4.99816
1532	4.87281								1534	4.81962								1534	4.9999
1533	4.87038								1535	4.81878								1535	5.00148
1534	4.86802								1536	4.81749								1536	5.00365
1535	4.86849								1537	4.81741								1537	5.00514
1536	4.86499								1538	4.81772								1538	5.00526
1537	4.86334								1539	4.81915								1539	5.00516
1538	4.86554								1540	4.81962								1540	5.00489
1539	4.86434								1541	4.82011								1541	5.00533
1540	4.86648								1542	4.82011								1542	5.00508
1541	4.86929								1543	4.81899								1543	5.00456
1542	4.8712								1544	4.81859								1544	5.00394
1543	4.87236								1545	4.8179								1545	5.00326
1544	4.87224								1546	4.81735								1546	5.00237
1545	4.87352								1547	4.81618								1547	5.00243
1546	4.8776								1548	4.81624								1548	5.00313
1547	4.87994								1549	4.81646								1549	5.00285
1548	4.87841								1550	4.81634								1550	5.00344
1549	4.87411								1551	4.81756								1551	5.00395
1550	4.87063								1552	4.81896								1552	5.00353
1551	4.87148								1553	4.81919								1553	5.00379
1552	4.87411								1554	4.81933								1554	5.00401
1553	4.87817								1555	4.81975								1555	5.00455
1554	4.87855								1556	4.81841								1556	5.00537
1555	4.87593								1557	4.81869								1557	5.005
1556	4.87488								1558	4.81884								1558	5.00474
1557	4.87607								1559	4.81853								1559	5.00484
1558	4.87841								1560	4.81928								1560	5.00453
1559	4.87711								1561	4.81814								1561	5.00592
1560	4.8774								1562	4.81751								1562	5.00648
1561	4.88152								1563	4.81784								1563	5.0068
1562	4.88222								1564	4.8189								1564	5.00722
1563	4.87923								1565	4.81976								1565	5.00765
1564	4.87607								1566	4.82135								1566	5.0078
1565	4.87138								1567	4.82147								1567	5.00687
1566	4.87066								1568	4.82083								1568	5.00678
1567	4.87352								1569	4.82109								1569	5.00645
1568	4.87572								1570	4.82027								1570	5.00651
1569	4.87841								1571	4.81982								1571	5.0075
1570	4.87874								1572	4.81939								1572	5.00832
1571	4.87848								1573	4.81915								1573	5.00904
1572	4.87571								1574	4.81755								1574	5.01028
1573	4.87252								1575	4.81803								1575	5.00865
1574	4.86971								1576	4.81839								1576	5.0079
1575	4.86874								1577	4.81914								1577	5.00641
1576	4.87158								1578	4.82078								1578	5.0042
1577	4.87026								1579	4.82007								1579	5.00355
1578	4.87165								1580	4.82002								1580	5.00266
1579	4.87628								1581	4.82007								1581	5.00168
1580	4.87682								1582	4.82057								1582	5.00381
1581	4.87749								1583	4.82071								1583	5.00533
1582	4.87714								1584	4.82002								1584	5.0058
1583	4.87733								1585	4.81939								1585	5.00636
1584	4.8771								1586	4.8195								1586	5.00463
1585	4.87802								1587	4.82042								1587	5.00406
1586	4.87783								1588	4.82109								1588	5.0031
1587	4.87501								1589	4.82115								1589	5.00344
1588	4.87607								1590	4.82058								1590	5.00338
1589	4.87523								1591	4.8211								1591	5.00345
1590	4.87559								1592	4.8218								1592	5.00333
1591	4.87788								1593	4.82207								1593	5.00218
1592	4.87888								1594	4.82178								1594	5.00203
1593	4.88246								1595	4.82158								1595	5.00066
1594	4.88151								1596	4.82158								1596	5.0005
1595	4.87771								1597	4.82087								1597	5.00093
1596	4.87832								1598	4.82164								1598	5.00075
1597	4.8773								1599	4.82083								1599	5.00141
1598	4.87306								1600	4.82079								1600	5.00157
1599	4.86995								1601	4.82198								1601	5.00121
1600	4.86992								1602	4.82175								1602	5.00115
1601	4.87153								1603	4.82174								1603	5.00152
1602	4.8723								1604	4.8212								1604	5.00248
1603	4.87323								1605	4.82026								1605	5.00414
1604	4.87506								1606	4.8199								1606	5.00615
1605	4.87552								1607	4.82076								1607	5.00854
1606	4.87522								1608	4.82174								1608	5.01014
1607	4.87397								1609	4.8222								1609	5.01042
1608	4.87327								1610	4.82161								1610	5.00961
1609	4.87368								1611	4.82004								1611	5.00798
1610	4.87359								1612	4.81928								1612	5.00701
1611	4.87614								1613	4.81938								1613	5.00665
1612	4.87674								1614	4.8204								1614	5.00632
1613	4.87425								1615	4.82139								1615	5.00655
1614	4.87549								1616	4.82123								1616	5.00683
1615	4.87646								1617	4.82148								1617	5.00764
1616	4.87681								1618	4.82122								1618	5.00898
1617	4.87664								1619	4.8204								1619	5.01088
1618	4.87351								1620	4.81942								1620	5.01219
1619	4.87229								1621	4.81911								1621	5.01289
1620	4.87352								1622	4.81886								1622	5.01317
1621	4.87391								1623	4.81896								1623	5.01116
1622	4.87486								1624	4.81373								1624	5.00222
1623	4.87652								1625	4.8013								1625	4.98641
1624	4.85928								1626	4.785								1626	4.96683
1625	4.81765								1627	4.77089								1627	4.95346
1626	4.77488								1628	4.76895								1628	4.9526
1627	4.75072								1629	4.77751								1629	4.96576
1628	4.75355								1630	4.79367								1630	4.98461
1629	4.77163								1631	4.80902								1631	4.99928
1630	4.79046								1632	4.81647								1632	5.00847
1631	4.80273								1633	4.81776								1633	5.00955
1632	4.80776								1634	4.81503								1634	5.00794
1633	4.81307								1635	4.81145								1635	5.00514
1634	4.81685								1636	4.80965								1636	5.00249
1635	4.81993								1637	4.80987								1637	5.0007
1636	4.82443								1638	4.81083								1638	5.00064
1637	4.82972								1639	4.81199								1639	5.00111
1638	4.83504								1640	4.81239								1640	5.00129
1639	4.83957								1641	4.8127								1641	5.00164
1640	4.84646								1642	4.81401								1642	5.00178
1641	4.84897								1643	4.8148								1643	5.00209
1642	4.85143								1644	4.81572								1644	5.00243
1643	4.85361								1645	4.81616								1645	5.00393
1644	4.85158								1646	4.81636								1646	5.00382
1645	4.85437								1647	4.81637								1647	5.00463
1646	4.85606								1648	4.8157								1648	5.00533
1647	4.85513								1649	4.8162								1649	5.00466
1648	4.85556								1650	4.81614								1650	5.00541
1649	4.85634								1651	4.81637								1651	5.00612
1650	4.85815								1652	4.8176								1652	5.00713
1651	4.85702								1653	4.81834								1653	5.0081
1652	4.857								1654	4.82031								1654	5.0092
1653	4.86026								1655	4.82104								1655	5.00867
1654	4.86409								1656	4.82126								1656	5.00872
1655	4.87039								1657	4.82191								1657	5.00751
1656	4.87552								1658	4.82066								1658	5.00756
1657	4.87293								1659	4.82081								1659	5.00912
1658	4.86541								1660	4.82								1660	5.00945
1659	4.86033								1661	4.81897								1661	5.01255
1660	4.85915								1662	4.81865								1662	5.014
1661	4.85822								1663	4.81802								1663	5.01414
1662	4.86056								1664	4.81832								1664	5.01359
1663	4.86292								1665	4.81924								1665	5.01154
1664	4.86261								1666	4.81909								1666	5.00855
1665	4.86597								1667	4.82004								1667	5.00605
1666	4.8691								1668	4.82061								1668	5.00523
1667	4.87094								1669	4.8197								1669	5.00581
1668	4.8708								1670	4.82039								1670	5.00589
1669	4.86945								1671	4.81936								1671	5.00515
1670	4.86793								1672	4.8204								1672	5.00442
1671	4.86393								1673	4.82141								1673	5.0024
1672	4.86492								1674	4.82105								1674	5.00194
1673	4.87184								1675	4.82071								1675	5.00235
1674	4.87338								1676	4.82027								1676	5.00247
1675	4.86983								1677	4.82006								1677	5.0028
1676	4.86907								1678	4.82036								1678	5.00151
1677	4.86893								1679	4.82108								1679	5.00062
1678	4.86841								1680	4.82114								1680	4.99908
1679	4.86991								1681	4.82062								1681	4.99703
1680	4.86839								1682	4.82079								1682	4.9948
1681	4.86853								1683	4.82121								1683	4.99317
1682	4.87143								1684	4.82083								1684	4.99273
1683	4.87194								1685	4.82128								1685	4.99379
1684	4.86914								1686	4.8215								1686	4.99597
1685	4.86695								1687	4.82136								1687	4.99837
1686	4.86603								1688	4.82123								1688	5.00097
1687	4.8642								1689	4.82054								1689	5.00181
1688	4.86652								1690	4.82005								1690	5.00237
1689	4.86864								1691	4.81924								1691	5.00254
1690	4.86695								1692	4.8196								1692	5.00126
1691	4.86342								1693	4.82052								1693	5.00231
1692	4.86074								1694	4.82016								1694	5.00304
1693	4.86324								1695	4.8203								1695	5.00469
1694	4.86761								1696	4.82077								1696	5.00554
1695	4.87067								1697	4.8209								1697	5.00517
1696	4.87419								1698	4.82202								1698	5.00596
1697	4.87554								1699	4.82275								1699	5.00602
1698	4.87505								1700	4.82185								1700	5.00672
1699	4.87446								1701	4.82097								1701	5.00674
1700	4.872								1702	4.8197								1702	5.0065
1701	4.87001								1703	4.82016								1703	5.00453
1702	4.86946								1704	4.82042								1704	5.0031
1703	4.86598								1705	4.82057								1705	5.00214
1704	4.86449								1706	4.82202								1706	5.00072
1705	4.86809								1707	4.82105								1707	5.00106
1706	4.87409								1708	4.82067								1708	5.0014
1707	4.88043								1709	4.82125								1709	5.00167
1708	4.88221								1710	4.82058								1710	5.00145
1709	4.88315								1711	4.82221								1711	5.00129
1710	4.88524								1712	4.82273								1712	5.00165
1711	4.88505								1713	4.82223								1713	5.00299
1712	4.88168								1714	4.82175								1714	5.00415
1713	4.88106								1715	4.82142								1715	5.00393
1714	4.88253								1716	4.82098								1716	5.00363
1715	4.88048								1717	4.82065								1717	5.0019
1716	4.87901								1718	4.82099								1718	5.00071
1717	4.87871								1719	4.82106								1719	5.00084
1718	4.87974								1720	4.82232								1720	4.99937
1719	4.88037								1721	4.82292								1721	4.99825
1720	4.87763								1722	4.82382								1722	4.99815
1721	4.87737								1723	4.82378								1723	4.99729
1722	4.87886								1724	4.8229								1724	4.99821
1723	4.8782								1725	4.82243								1725	4.99918
1724	4.87622								1726	4.82196								1726	4.99953
1725	4.87529								1727	4.81993								1727	4.99881
1726	4.87825								1728	4.81892								1728	4.9989
1727	4.87886								1729	4.81909								1729	4.99917
1728	4.87624								1730	4.81892								1730	4.99925
1729	4.87363								1731	4.82016								1731	4.99911
1730	4.87349								1732	4.82052								1732	4.99802
1731	4.87305								1733	4.8208								1733	4.99737
1732	4.87218								1734	4.82087								1734	4.99862
1733	4.87397								1735	4.82131								1735	5.0013
1734	4.87506								1736	4.82304								1736	5.00489
1735	4.8758								1737	4.8239								1737	5.00895
1736	4.87653								1738	4.82397								1738	5.01104
1737	4.87575								1739	4.82423								1739	5.01361
1738	4.87349								1740	4.82284								1740	5.01457
1739	4.87359								1741	4.82222								1741	5.01418
1740	4.87771								1742	4.82257								1742	5.01335
1741	4.88359								1743	4.82148								1743	5.01038
1742	4.88178								1744	4.8164								1744	5.00079
1743	4.87317								1745	4.80411								1745	4.98385
1744	4.85765								1746	4.78646								1746	4.96407
1745	4.82842								1747	4.77272								1747	4.95029
1746	4.79159								1748	4.77148								1748	4.95063
1747	4.76826								1749	4.78191								1749	4.96226
1748	4.77277								1750	4.79993								1750	4.98219
1749	4.79309								1751	4.81536								1751	4.9985
1750	4.81139								1752	4.82188								1752	5.00647
1751	4.81855								1753	4.82224								1753	5.00966
1752	4.82219								1754	4.81781								1754	5.00868
1753	4.82877								1755	4.81233								1755	5.00536
1754	4.83342								1756	4.80932								1756	5.00287
1755	4.83797								1757	4.80899								1757	5.00121
1756	4.84079								1758	4.81043								1758	4.99976
1757	4.84687								1759	4.81281								1759	5.00062
1758	4.8569								1760	4.81391								1760	5.00199
1759	4.85911								1761	4.81412								1761	5.00421
1760	4.85837								1762	4.81383								1762	5.00576
1761	4.85849								1763	4.81364								1763	5.00594
1762	4.85687								1764	4.81395								1764	5.00495
1763	4.859								1765	4.81429								1765	5.00297
1764	4.8619								1766	4.81614								1766	5.00182
1765	4.86088								1767	4.81685								1767	4.99924
1766	4.86174								1768	4.81701								1768	4.99885
1767	4.86003								1769	4.81788								1769	4.99947
1768	4.85524								1770	4.81745								1770	4.99865
1769	4.85607								1771	4.81773								1771	5.00031
1770	4.862								1772	4.81897								1772	5.00087
1771	4.86561								1773	4.81893								1773	5.00165
1772	4.86664								1774	4.81957								1774	5.00283
1773	4.87035								1775	4.8192								1775	5.00223
1774	4.87464								1776	4.81875								1776	5.0019
1775	4.87549								1777	4.81833								1777	5.00113
1776	4.87336								1778	4.81829								1778	5.0011
1777	4.875								1779	4.8194								1779	5.00188
1778	4.87453								1780	4.81915								1780	5.00174
1779	4.86909								1781	4.81996								1781	5.00185
1780	4.86594								1782	4.81987								1782	5.00301
1781	4.86403								1783	4.8196								1783	5.00417
1782	4.86484								1784	4.81913								1784	5.00583
1783	4.86856								1785	4.81796								1785	5.00604
1784	4.86975								1786	4.81725								1786	5.00541
1785	4.86954								1787	4.81686								1787	5.00363
1786	4.87182								1788	4.81741								1788	5.00145
1787	4.87428								1789	4.81669								1789	5.00092
1788	4.87515								1790	4.81651								1790	4.99985
1789	4.87755								1791	4.8166								1791	5.00088
1790	4.88236								1792	4.81735								1792	5.00193
1791	4.88307								1793	4.81759								1793	5.00063
1792	4.87648								1794	4.81746								1794	4.99978
1793	4.8715								1795	4.81838								1795	4.99787
1794	4.87249								1796	4.81836								1796	4.99749
1795	4.87317								1797	4.82007								1797	4.99808
1796	4.87105								1798	4.82103								1798	4.99924
1797	4.86777								1799	4.82074								1799	5.00207
1798	4.86809								1800	4.82107								1800	5.00326
1799	4.87079								1801	4.82068								1801	5.0042
1800	4.86961								1802	4.81982								1802	5.00454
1801	4.87066								1803	4.8186								1803	5.00383
1802	4.87294								1804	4.81807								1804	5.00327
1803	4.87228								1805	4.81882								1805	5.00344
1804	4.8728								1806	4.82074								1806	5.00185
1805	4.87567								1807	4.82123								1807	5.00132
1806	4.87881								1808	4.82112								1808	5.00104
1807	4.87577								1809	4.82043								1809	5.00073
1808	4.87102								1810	4.82009								1810	5.00156
1809	4.86837								1811	4.82071								1811	5.00123
1810	4.86844								1812	4.82154								1812	5.00198
1811	4.87161								1813	4.82237								1813	5.00419
1812	4.87515								1814	4.82128								1814	5.00494
1813	4.87943								1815	4.82178								1815	5.00615
1814	4.88143								1816	4.82148								1816	5.00576
1815	4.88008								1817	4.82105								1817	5.00431
1816	4.87801								1818	4.8228								1818	5.00534
1817	4.87466								1819	4.82386								1819	5.00552
1818	4.87235								1820	4.82305								1820	5.00604
1819	4.87355								1821	4.82295								1821	5.0058
1820	4.87332								1822	4.82114								1822	5.00442
1821	4.87063								1823	4.81983								1823	5.00249
1822	4.87164								1824	4.82034								1824	5.00184
1823	4.87424								1825	4.82015								1825	5.0024
1824	4.87286								1826	4.82065								1826	5.00198
1825	4.87072								1827	4.82161								1827	5.00257
1826	4.87139								1828	4.82207								1828	5.00108
1827	4.87399								1829	4.82174								1829	5.00038
1828	4.87428								1830	4.82148								1830	5.00126
1829	4.87472								1831	4.82075								1831	5.00339
1830	4.87787								1832	4.81978								1832	5.00714
1831	4.87859								1833	4.8187								1833	5.0087
1832	4.87784								1834	4.81854								1834	5.00987
1833	4.87673								1835	4.81789								1835	5.00931
1834	4.87551								1836	4.81955								1836	5.00618
1835	4.87692								1837	4.82135								1837	4.99858
1836	4.87507								1838	4.8223								1838	4.98827
1837	4.87365								1839	4.82252								1839	4.97721
1838	4.87626								1840	4.82143								1840	4.96973
1839	4.8749								1841	4.82097								1841	4.96812
1840	4.87231								1842	4.82037								1842	4.97164
1841	4.87247								1843	4.82102								1843	4.97609
1842	4.87459								1844	4.82054								1844	4.98121
1843	4.87728								1845	4.82046								1845	4.98492
1844	4.87726								1846	4.82051								1846	4.98622
1845	4.87384								1847	4.82051								1847	4.98754
1846	4.87374								1848	4.82189								1848	4.98826
1847	4.87632								1849	4.823								1849	4.98975
1848	4.87804								1850	4.82281								1850	4.99096
1849	4.88188								1851	4.82178								1851	4.99196
1850	4.88755								1852	4.82142								1852	4.99279
1851	4.88567								1853	4.82077								1853	4.9932
1852	4.87639								1854	4.82106								1854	4.99484
1853	4.87359								1855	4.82244								1855	4.99615
1854	4.87754								1856	4.82256								1856	4.9962
1855	4.87826								1857	4.82297								1857	4.99705
1856	4.87549								1858	4.82377								1858	4.99617
1857	4.87289								1859	4.82335								1859	4.99565
1858	4.87196								1860	4.8224								1860	4.99535
1859	4.87236								1861	4.82216								1861	4.99469
1860	4.87464								1862	4.8221								1862	4.99491
1861	4.87679								1863	4.82151								1863	4.99563
1862	4.87818								1864	4.81862								1864	4.99056
1863	4.87869								1865	4.80887								1865	4.97896
1864	4.86201								1866	4.79224								1866	4.96036
1865	4.82759								1867	4.77805								1867	4.94451
1866	4.78889								1868	4.77267								1868	4.94162
1867	4.77024								1869	4.78041								1869	4.94996
1868	4.78206								1870	4.7972								1870	4.96889
1869	4.80221								1871	4.8134								1871	4.98646
1870	4.81698								1872	4.82327								1872	4.99629
1871	4.82763								1873	4.82473								1873	5.00116
1872	4.83321								1874	4.82266								1874	5.00142
1873	4.83606								1875	4.81869								1875	4.99942
1874	4.84075								1876	4.81435								1876	4.99729
1875	4.84327								1877	4.81221								1877	4.99476
1876	4.846								1878	4.81147								1878	4.99379
1877	4.84965								1879	4.81149								1879	4.9939
1878	4.85301								1880	4.81299								1880	4.99469
1879	4.85504								1881	4.81431								1881	4.99719
1880	4.85689								1882	4.81452								1882	4.99947
1881	4.85922								1883	4.81603								1883	5.00143
1882	4.86487								1884	4.81738								1884	5.00266
1883	4.86774								1885	4.81714								1885	5.00301
1884	4.86481								1886	4.81974								1886	5.00189
1885	4.86407								1887	4.82062								1887	5.0017
1886	4.86193								1888	4.82024								1888	5.00203
1887	4.8612								1889	4.82043								1889	5.00299
1888	4.86321								1890	4.81922								1890	5.00386
1889	4.86378								1891	4.81777								1891	5.00409
1890	4.86372								1892	4.81763								1892	5.0052
1891	4.86405								1893	4.81773								1893	5.00567
1892	4.86591								1894	4.81701								1894	5.00618
1893	4.86883								1895	4.81674								1895	5.00658
1894	4.87107								1896	4.81727								1896	5.00552
1895	4.87227								1897	4.81774								1897	5.00372
1896	4.8708								1898	4.81916								1898	5.00251
1897	4.86823								1899	4.82069								1899	5.00135
1898	4.86847								1900	4.82059								1900	5.00104
1899	4.8718								1901	4.82111								1901	5.0011
1900	4.87359								1902	4.8206								1902	5.00201
1901	4.87268								1903	4.82066								1903	5.00146
1902	4.87442								1904	4.82024								1904	5.00129
1903	4.87474								1905	4.81939								1905	5.00137
1904	4.87346								1906	4.8197								1906	5.00069
1905	4.87408								1907	4.81897								1907	5.00199
1906	4.8751								1908	4.81945								1908	5.00335
1907	4.87171								1909	4.81945								1909	5.00424
1908	4.87148								1910	4.81912								1910	5.00597
1909	4.87568								1911	4.82001								1911	5.00641
1910	4.87437								1912	4.82063								1912	5.00514
1911	4.87257								1913	4.8204								1913	5.00485
1912	4.87116								1914	4.82049								1914	5.00361
1913	4.87174								1915	4.81993								1915	5.00255
1914	4.87342								1916	4.81921								1916	5.00298
1915	4.87412								1917	4.81961								1917	5.00245
1916	4.87264								1918	4.81935								1918	5.00244
1917	4.86849								1919	4.81889								1919	5.00274
1918	4.86837								1920	4.81883								1920	5.0024
1919	4.87007								1921	4.81954								1921	5.00217
1920	4.87187								1922	4.82								1922	5.00279
1921	4.87322								1923	4.81979								1923	5.0022
1922	4.87359								1924	4.82062								1924	5.00231
1923	4.87311								1925	4.8205								1925	5.00297
1924	4.8727								1926	4.82014								1926	5.00271
1925	4.87741								1927	4.82199								1927	5.00396
1926	4.87927								1928	4.8214								1928	5.00324
1927	4.87814								1929	4.82157								1929	5.00371
1928	4.87835								1930	4.82279								1930	5.00287
1929	4.87623								1931	4.82267								1931	5.00227
1930	4.87446								1932	4.82337								1932	5.00202
1931	4.87395								1933	4.82275								1933	5.00008
1932	4.8734								1934	4.82078								1934	4.99946
1933	4.87091								1935	4.81954								1935	4.99922
1934	4.87288								1936	4.81916								1936	5.00086
1935	4.87853								1937	4.81941								1937	5.00286
1936	4.8776								1938	4.82047								1938	5.00469
1937	4.87568								1939	4.81958								1939	5.00531
1938	4.87498								1940	4.81866								1940	5.00451
1939	4.87411								1941	4.81881								1941	5.00423
1940	4.87529								1942	4.81967								1942	5.00336
1941	4.87447								1943	4.82173								1943	5.00269
1942	4.87371								1944	4.8226								1944	5.00279
1943	4.87398								1945	4.82356								1945	5.00278
1944	4.87293								1946	4.82283								1946	5.00172
1945	4.87307								1947	4.8219								1947	5.00179
1946	4.874								1948	4.82154								1948	5.00084
1947	4.8741								1949	4.8204								1949	4.99997
1948	4.87479								1950	4.81998								1950	5.00142
1949	4.87727								1951	4.82067								1951	5.00235
1950	4.87825								1952	4.82092								1952	5.00342
1951	4.87908								1953	4.82097								1953	5.00372
1952	4.88103								1954	4.82276								1954	5.00336
1953	4.88181								1955	4.82249								1955	5.00193
1954	4.87816								1956	4.82241								1956	5.00058
1955	4.87333								1957	4.82159								1957	4.99935
1956	4.87102								1958	4.81959								1958	4.9995
1957	4.8707								1959	4.81892								1959	4.99901
1958	4.87353								1960	4.81907								1960	4.99993
1959	4.87452								1961	4.82046								1961	5.00094
1960	4.87488								1962	4.8214								1962	5.0014
1961	4.87662								1963	4.82278								1963	5.00248
1962	4.87547								1964	4.82228								1964	5.00223
1963	4.87594								1965	4.82145								1965	5.00152
1964	4.87661								1966	4.82184								1966	4.99906
1965	4.87443								1967	4.82167								1967	4.99746
1966	4.87282								1968	4.82277								1968	4.99707
1967	4.8729								1969	4.82302								1969	4.99706
1968	4.87204								1970	4.82271								1970	4.9983
1969	4.86986								1971	4.82317								1971	4.99962
1970	4.87072								1972	4.82336								1972	4.99982
1971	4.87459								1973	4.82432								1973	5.00069
1972	4.87809								1974	4.82529								1974	5.00131
1973	4.87458								1975	4.82459								1975	5.00079
1974	4.86908								1976	4.8244								1976	5.00078
1975	4.87273								1977	4.82377								1977	5.00062
1976	4.87911								1978	4.82245								1978	5.00034
1977	4.88231								1979	4.82274								1979	5.00024
1978	4.88426								1980	4.8224								1980	4.99932
1979	4.8834								1981	4.82271								1981	4.99809
1980	4.88241								1982	4.82282								1982	4.99707
1981	4.87999								1983	4.82175								1983	4.99655
1982	4.87541								1984	4.81853								1984	4.99222
1983	4.87508								1985	4.80887								1985	4.97997
1984	4.86387								1986	4.79393								1986	4.96373
1985	4.83183								1987	4.78016								1987	4.95054
1986	4.79817								1988	4.77516								1988	4.94867
1987	4.78289								1989	4.78253								1989	4.96023
1988	4.79153								1990	4.79893								1990	4.97734
1989	4.80901								1991	4.81611								1991	4.99196
1990	4.8224								1992	4.82664								1992	4.9988
1991	4.82787								1993	4.82904								1993	4.99834
1992	4.83127								1994	4.82649								1994	4.99622
1993	4.83783								1995	4.82093								1995	4.99347
1994	4.84166								1996	4.81524								1996	4.99167
1995	4.84547								1997	4.81243								1997	4.99125
1996	4.8502								1998	4.81124								1998	4.99206
1997	4.85275								1999	4.81308								1999	4.99214
1998	4.85695								2000	4.81555								2000	4.99349
1999	4.86195								2001	4.81679								2001	4.99641
[truncated: 1,183 more rows]

## Sheet: Figure 3c
Firgure 3c
time	cp	DH	INJV	Xt	Mt	XMt	NDH		time	cp	DH	INJV	Xt	Mt	XMt	NDH		time	cp	DH	INJV	Xt	Mt	XMt	NDH
2	0.000967272	-0.03058	0.4	0.1	0	0.02292	--		4	4.9954	0.0204	0.4	0.1	0	0.02889	33.9953		4	0.00113	-0.1653	0.4	0.1	0	0.02889	--
3	0.000811596	-5.15307	1.5	0.09981	0.00229	0.10925	-2885.41		5	4.99544	-3.0533	1.5	0.09981	0.00288	0.13771	-1357.02		5	4.3765e-05	-5.25661	1.5	0.09981	0.00288	0.13771	-1921.04
4	0.000765921	-5.16054	1.5	0.09909	0.01083	0.1962	-2889.59		6	4.99629	-2.51218	1.5	0.09909	0.01365	0.24732	-1116.52		6	-0.00249	-4.55591	1.5	0.09909	0.01365	0.24732	-1609.62
5	0.000810246	-4.58402	1.5	0.09838	0.0193	0.28378	-2566.61		7	4.99777	-1.93741	1.5	0.09838	0.02433	0.3577	-861.071		7	-0.00517	-3.69158	1.5	0.09838	0.02433	0.3577	-1225.47
6	-0.000345429	-3.87796	1.5	0.09767	0.02772	0.37197	-2171.06		8	4.99898	-2.36185	1.5	0.09767	0.03494	0.46887	-1049.71		8	-0.00508	-3.02725	1.5	0.09767	0.03494	0.46887	-930.212
7	-0.00113	-3.11292	1.5	0.09697	0.03607	0.46078	-1742.47		9	4.99939	-1.7581	1.5	0.09697	0.04547	0.58082	-781.377		9	-0.0024	-2.68687	1.5	0.09697	0.04547	0.58082	-778.936
8	-0.000886796	-2.53444	1.5	0.09627	0.04436	0.55021	-1418.39		10	4.99996	-1.47476	1.5	0.09627	0.05592	0.69354	-655.448		10	0.000238867	-2.31079	1.5	0.09627	0.05592	0.69354	-611.785
9	0.00173	-1.9836	1.5	0.09558	0.05259	0.64026	-1109.8		11	4.99971	-1.25818	1.5	0.09558	0.06629	0.80705	-559.192		11	0.00318	-1.88	1.5	0.09558	0.06629	0.80705	-420.325
10	0.003	-1.78878	1.5	0.09489	0.06076	0.73093	-1000.65		12	4.99961	-1.1669	1.5	0.09489	0.07658	0.92134	-518.624		12	0.00524	-1.90752	1.5	0.09489	0.07658	0.92134	-432.554
11	0.000976121	-1.41081	1.5	0.09421	0.06886	0.82222	-788.902		13	4.99946	-1.03261	1.5	0.09421	0.0868	1.03641	-458.939		13	0.00553	-2.03128	1.5	0.09421	0.0868	1.03641	-487.559
12	-0.00126	-0.78718	1.5	0.09353	0.0769	0.91413	-439.527		14	4.99921	-0.89713	1.5	0.09353	0.09694	1.15226	-398.726		14	0.00468	-1.27471	1.5	0.09353	0.09694	1.15226	-151.308
13	-0.000735309	-0.82675	1.5	0.09286	0.08488	1.00666	-461.697		15	4.9985	-0.89449	1.5	0.09286	0.107	1.2689	-397.551		15	0.00368	-1.63371	1.5	0.09286	0.107	1.2689	-310.864
14	0.00192	-0.76243	1.5	0.09219	0.0928	1.0998	-425.663		16	4.99574	-0.7621	1.5	0.09219	0.11698	1.38631	-338.71		16	0.00283	-1.17859	1.5	0.09219	0.11698	1.38631	-108.589
15	0.00231	-0.57927	1.5	0.09152	0.10066	1.19357	-323.053		17	4.99396	-0.70569	1.5	0.09152	0.12688	1.5045	-313.639		17	0.00152	-1.21109	1.5	0.09152	0.12688	1.5045	-123.031
16	0.00186	-0.47859	1.5	0.09087	0.10845	1.28796	-266.653		18	4.99315	-0.60086	1.5	0.09087	0.13671	1.62348	-267.048		18	0.00175	-1.37222	1.5	0.09087	0.13671	1.62348	-194.643
17	0.0014	-0.29408	1.5	0.09021	0.11619	1.38296	-163.285		19	4.99448	-0.61968	1.5	0.09021	0.14645	1.74323	-275.414		19	0.00152	-1.29934	1.5	0.09021	0.14645	1.74323	-162.254
18	-0.000124128	-0.28996	1.5	0.08956	0.12386	1.47859	-160.978		20	4.99701	-0.57962	1.5	0.08956	0.15612	1.86377	-257.611		20	-2.5329e-05	-1.08721	1.5	0.08956	0.15612	1.86377	-67.9754
19	-0.00109	-0.2176	1.5	0.08891	0.13147	1.57484	-120.438		21	4.99856	-0.48811	1.5	0.08891	0.16572	1.98509	-216.938		21	-0.000122014	-1.14494	1.5	0.08891	0.16572	1.98509	-93.63
20	-0.00244	-0.09265	1.5	0.08827	0.13901	1.6717	-50.4386		22	4.99909	-0.49456	1.5	0.08827	0.17523	2.10718	-219.805		22	-0.000578699	-0.99861	1.5	0.08827	0.17523	2.10718	-28.5959
21	-0.00325	-0.0664	1.5	0.08764	0.1465	1.76918	-35.733		23	4.9975	-0.42161	1.5	0.08764	0.18466	2.23006	-187.381		23	-0.000755384	-0.92283	1.5	0.08764	0.18466	2.23006	5.08451
22	-0.000607598	-0.09893	1.5	0.087	0.15392	1.86729	-53.9562		24	4.99704	-0.39794	1.5	0.087	0.19402	2.35372	-176.861		24	0.000287931	-0.89884	1.5	0.087	0.19402	2.35372	15.7462
23	0.000136414	-0.13969	1.5	0.08637	0.16128	1.96601	-76.7926		25	4.99702	-0.3969	1.5	0.08637	0.2033	2.47816	-176.399		25	0.00129	-0.73132	1.5	0.08637	0.2033	2.47816	90.1991
24	-0.000709648	-0.01798	1.5	0.08575	0.16858	2.06535	-8.60737		26	4.99533	-0.38776	1.5	0.08575	0.2125	2.60339	-172.337		26	0.00199	-0.79158	1.5	0.08575	0.2125	2.60339	63.4176
25	-0.000605711	0.00967	1.5	0.08513	0.17582	2.16531	6.8869		27	4.99616	-0.32509	1.5	0.08513	0.22162	2.72939	-144.485		27	0.00269	-0.92753	1.5	0.08513	0.22162	2.72939	2.99494
26	0.000908226	0.20969	1.5	0.08451	0.183	2.2659	118.941		28	4.99643	-0.3121	1.5	0.08451	0.23067	2.85617	-138.71		28	0.00198	-1.20548	1.5	0.08451	0.23067	2.85617	-120.537
27	0.000622163	0.17535	1.5	0.0839	0.19011	2.3671	99.7002		29	4.99603	-0.29945	1.5	0.0839	0.23964	2.98374	-133.087		29	0.000602682	-0.63435	1.5	0.0839	0.23964	2.98374	133.296
28	0.000225977		--	0.08329	0.19716	--			30	4.99774		--	0.08329	0.24852	--			30	-0.000619645		--	0.08329	0.24852	--
29	0.000649677								31	4.99916								31	-0.00173
30	-0.00297								32	4.99861								32	-0.00166
31	-0.00172								33	4.99822								33	-0.00165
32	0.00294								34	4.99738								34	-0.000809673
33	0.00281								35	4.99725								35	-0.000628698
34	0.00187								36	4.99744								36	-0.00199
35	0.000101204								37	4.99844								37	-0.00288
36	0.000684627								38	4.99858								38	-0.00335
37	0.00331								39	4.99732								39	-0.00361
38	0.0012								40	4.99771								40	-0.00247
39	-0.000155572								41	4.99783								41	-0.00191
40	0.000957498								42	4.99811								42	-0.00196
41	0.000560569								43	4.99835								43	-0.002
42	-0.000506361								44	4.99824								44	-0.0021
43	0.0003166								45	4.99659								45	-0.00152
44	0.00102								46	4.99552								46	-0.000867238
45	0.00106								47	4.99524								47	0.000126763
46	-0.000515612								48	4.99491								48	0.000770763
47	-0.003								49	4.99614								49	0.000174764
48	-0.000560503								50	4.99822								50	-0.000712826
49	0.00116								51	4.99911								51	-0.00127
50	-0.000686529								52	4.99997								52	-0.00155
51	-0.00383								53	4.99981								53	-0.00168
52	-0.0025								54	4.99894								54	-0.00141
53	0.00215								55	4.99856								55	-0.00108
54	0.00297								56	4.99878								56	0.000664255
55	0.00167								57	5.00003								57	0.00227
56	0.000323213								58	5.0005								58	0.00383
57	0.00182								59	5.00072								59	0.00367
58	0.00189								60	5.00085								60	0.00318
59	0.0034								61	5.00024								61	0.00312
60	0.00473								62	5.00047								62	0.00176
61	0.00108								63	5.00097								63	0.000749475
62	-0.000612475								64	5.00174								64	-0.00256
63	0.000707956								65	5.00212								65	-0.00344
64	-0.00142								66	5.00271								66	-0.00383
65	-0.00748								67	5.00336								67	-0.00403
66	-0.00742								68	5.00191								68	-0.0021
67	-0.00219								69	5.00158								69	-0.00238
68	-0.00157								70	4.99995								70	-0.00236
69	-0.00407								71	4.99796								71	-0.000867123
70	-0.00268								72	4.99809								72	-0.00156
71	0.00268								73	4.99751								73	-0.00213
72	0.00368								74	4.99837								74	-0.00219
73	-0.0019								75	4.99909								75	-0.00319
74	-0.00462								76	4.99801								76	-0.00293
75	-0.00266								77	4.99761								77	-0.00249
76	-0.000932463								78	4.99644								78	-0.00189
77	-0.00134								79	4.99643								79	-0.000185285
78	-0.00087881								80	4.99692								80	0.00271
79	-0.00135								81	4.99717								81	0.00413
80	-0.00395								82	4.99775								82	0.00406
81	-0.00257								83	4.99869								83	0.00314
82	-0.000267114								84	4.99975								84	0.000230137
83	0.000908135								85	5.00026								85	-0.00191
84	0.00109								86	5.00107								86	-0.00292
85	0.0012								87	5.00026								87	-0.00322
86	0.00183								88	4.99987								88	-0.00301
87	0.00161								89	5.00038								89	-0.00050854
88	-0.00178								90	4.99995								90	0.00088093
89	-0.00228								91	4.99958								91	0.0018
90	0.000710814								92	4.99985								92	0.00321
91	-0.00103								93	4.9999								93	0.00241
92	-0.00233								94	4.99838								94	0.00256
93	-0.00147								95	4.99812								95	0.00212
94	0.000376374								96	4.99782								96	0.00224
95	-0.00223								97	4.99776								97	0.00285
96	-0.0052								98	4.99864								98	0.00412
97	-0.00331								99	4.99859								99	0.00467
98	-0.00314								100	4.9977								100	0.0045
99	-0.00159								101	4.99649								101	0.00331
100	0.00226								102	4.99723								102	0.000783741
101	0.00191								103	4.99862								103	-0.000410511
102	0.000124628								104	4.99985								104	-0.00197
103	-0.0016								105	5.00195								105	-0.00245
104	-0.00458								106	5.00167								106	-0.00157
105	-0.00312								107	5.00077								107	-0.00115
106	-0.000721268								108	5.00022								108	-0.000721369
107	-0.000276324								109	4.99882								109	0.000454567
108	-0.000831379								110	4.99889								110	0.000400504
109	-0.00211								111	4.99895								111	-0.000423516
110	-0.00172								112	4.99984								112	0.000453323
111	-0.00182								113	5.00063								113	0.000480163
112	-0.00188								114	5.0006								114	-0.000242997
113	-3.55194e-05								115	5.0003								115	0.000253842
114	-0.000782801								116	4.99956								116	-3.9318e-05
115	-0.00107								117	4.99935								117	-0.0015
116	0.000178604								118	4.99923								118	-0.00174
117	0.000379184								119	5.0002								119	-0.00255
118	-0.001								120	5.00071								120	-0.00506
119	-0.00258								121	5.00035								121	-0.00576
120	-0.00286								122	5.00138								122	-0.00682
121	-0.00345								123	5.0001								123	-0.00662
122	-0.00236								124	4.99916								124	-0.00502
123	-1.4951e-05								125	4.99957								125	-0.0048
124	-0.000586381								126	4.99936								126	-0.0047
125	-0.00115								127	4.99983								127	-0.00566
126	0.0014								128	5.0003								128	-0.00611
127	0.00126								129	4.99894								129	-0.00757
128	-0.000888798								130	4.99728								130	-0.00794
129	-0.00108								131	4.99771								131	-0.00779
130	0.000403769								132	4.99868								132	-0.00796
131	0.00241								133	4.99988								133	-0.00682
132	0.0027								134	5.00088								134	-0.00579
133	0.00104								135	5.00149								135	-0.00545
134	-0.00103								136	5.00008								136	-0.00615
135	-0.0028								137	5.0002								137	-0.00533
136	-0.0017								138	4.99907								138	-0.00498
137	0.000146512								139	4.99932								139	-0.00283
138	0.000960304								140	5.00052								140	-0.000741759
139	0.00155								141	5.00073								141	9.0318e-05
140	0.00173								142	5.0019								142	0.000174941
141	0.00209								143	4.99629								143	-0.00203
142	0.00305								144	4.98959								144	-0.00406
143	0.00406								145	4.98539								145	-0.00565
144	0.00353								146	4.98533								146	-0.00646
145	0.00363								147	4.99066								147	-0.0064
146	0.00191								148	4.99747								148	-0.00627
147	0.000853378								149	5.00403								149	-0.00536
148	0.00175								150	5.00649								150	-0.00544
149	6.65578e-05								151	5.00751								151	-0.00624
150	-0.00224								152	5.00812								152	-0.00586
151	-0.00184								153	5.00604								153	-0.00771
152	-0.00025086								154	5.00377								154	-0.00742
153	-0.000810259								155	5.00269								155	-0.00621
154	0.000180342								156	5.00158								156	-0.00462
155	0.00116								157	5.00213								157	-0.000767945
156	-0.000189518								158	5.00296								158	0.00244
157	0.000600131								159	5.00301								159	0.00503
158	-0.00058022								160	5.00332								160	0.00609
159	-0.00392								161	5.00217								161	0.00574
160	-0.00343								162	5.00165								162	0.00504
161	-0.00277								163	5.00082								163	0.00384
162	-0.000783427								164	5.0014								164	0.00323
163	0.000735329								165	5.00128								165	0.00339
164	0.00173								166	5.00078								166	0.00297
165	0.00191								167	5.00113								167	0.00342
166	-0.000809127								168	5.00082								168	0.00366
167	-0.0015								169	5.00095								169	0.00361
168	0.0014								170	5.00155								170	0.00305
169	0.00141								171	5.00192								171	0.00193
170	-0.000467239								172	5.00072								172	0.000791696
171	-0.00267								173	5.00146								173	-0.0016
172	-0.00265								174	5.00185								174	-0.00246
173	-0.000415229								175	5.00022								175	-0.00218
174	-0.000577931								176	4.99316								176	-0.00244
175	-0.00229								177	4.98268								177	-0.0024
176	-0.00282								178	4.97606								178	-0.0024
177	5.3036e-05								179	4.97578								179	-0.00355
178	-0.000100201								180	4.98459								180	-0.00509
179	0.000316561								181	4.99663								181	-0.00516
180	0.00206								182	5.00092								182	-0.00958
181	0.00115								183	4.96599								183	-0.05507
182	-0.0077								184	4.87994								184	-0.15648
183	-0.08171								185	4.76098								185	-0.29761
184	-0.23983								186	4.65163								186	-0.4316
185	-0.40345								187	4.5957								187	-0.5074
186	-0.49352								188	4.59745								188	-0.51569
187	-0.50484								189	4.63176								189	-0.48108
188	-0.48467								190	4.66105								190	-0.4474
189	-0.45113								191	4.67961								191	-0.42359
190	-0.41112								192	4.69925								192	-0.40061
191	-0.36807								193	4.72798								193	-0.36942
192	-0.32373								194	4.7653								194	-0.32724
193	-0.28553								195	4.80296								195	-0.28149
194	-0.2482								196	4.83764								196	-0.23582
195	-0.21291								197	4.86845								197	-0.19535
196	-0.18424								198	4.89392								198	-0.16403
197	-0.15879								199	4.91388								199	-0.13884
198	-0.13632								200	4.92971								200	-0.11883
199	-0.1186								201	4.94118								201	-0.10051
200	-0.10017								202	4.95102								202	-0.0827
201	-0.08092								203	4.96085								203	-0.06574
202	-0.06104								204	4.9685								204	-0.05149
203	-0.04794								205	4.97596								205	-0.04035
204	-0.04253								206	4.98266								206	-0.03093
205	-0.03338								207	4.98883								207	-0.02272
206	-0.02409								208	4.99479								208	-0.01336
207	-0.01713								209	5.00087								209	-0.00532
208	-0.01215								210	5.00551								210	0.0018
209	-0.00968								211	5.0082								211	0.00788
210	-0.00726								212	5.00975								212	0.01019
211	-0.00457								213	5.00929								213	0.01235
212	-0.00264								214	5.0085								214	0.01336
213	-0.00162								215	5.00795								215	0.01338
214	-0.00166								216	5.00896								216	0.01499
215	0.00245								217	5.01184								217	0.01758
216	0.00357								218	5.01537								218	0.02094
217	0.00222								219	5.01782								219	0.02482
218	0.00436								220	5.01957								220	0.02686
219	0.00825								221	5.02129								221	0.02877
220	0.01185								222	5.02375								222	0.02774
221	0.01081								223	5.0264								223	0.02566
222	0.01093								224	5.02947								224	0.02617
223	0.01071								225	5.03052								225	0.0258
224	0.0107								226	5.0293								226	0.02723
225	0.01044								227	5.02814								227	0.02881
226	0.00934								228	5.02595								228	0.02776
227	0.01057								229	5.02564								229	0.02483
228	0.01324								230	5.02588								230	0.02276
229	0.01387								231	5.02708								231	0.02086
230	0.01135								232	5.02797								232	0.01969
231	0.00883								233	5.02892								233	0.02055
232	0.0078								234	5.03047								234	0.02107
233	0.01158								235	5.02908								235	0.02153
234	0.01388								236	5.02786								236	0.02298
235	0.01271								237	5.02506								237	0.02218
236	0.01212								238	5.02166								238	0.02151
237	0.01135								239	5.02052								239	0.02213
238	0.01046								240	5.01975								240	0.02145
239	0.01115								241	5.01875								241	0.02187
240	0.01175								242	5.0194								242	0.02218
241	0.00898								243	5.01958								243	0.02185
242	0.00333								244	5.01949								244	0.02123
243	0.00085987								245	5.0191								245	0.0205
244	0.00455								246	5.01817								246	0.02017
245	0.00694								247	5.0182								247	0.01736
246	0.00726								248	5.0167								248	0.01234
247	0.01095								249	5.01644								249	0.0056
248	0.01202								250	5.01509								250	-0.00277
249	0.00674								251	5.01479								251	-0.01006
250	0.0016								252	5.01584								252	-0.01343
251	0.00114								253	5.01617								253	-0.01415
252	0.00425								254	5.01639								254	-0.01264
253	0.00617								255	5.01448								255	-0.00911
254	0.00503								256	5.01254								256	-0.00623
255	0.00415								257	5.01136								257	-0.00447
256	0.00497								258	5.01049								258	-0.0026
257	0.00504								259	5.01073								259	-0.00184
258	0.00412								260	5.01025								260	-0.00148
259	0.00426								261	5.0083								261	0.00099686
260	0.0048								262	5.00819								262	0.00182
261	0.00326								263	5.00693								263	0.00149
262	0.00313								264	5.00736								264	0.00121
263	0.00502								265	5.00727								265	-0.00235
264	0.00974								266	5.00423								266	-0.00477
265	0.01067								267	4.9974								267	-0.0068
266	0.00407								268	4.98723								268	-0.00812
267	-0.000981776								269	4.97733								269	-0.00827
268	0.000418453								270	4.97059								270	-0.00891
269	0.00364								271	4.96984								271	-0.0085
270	0.00183								272	4.97245								272	-0.00689
271	-0.00265								273	4.97705								273	-0.00275
272	-0.00135								274	4.98024								274	0.00155
273	0.00324								275	4.98265								275	0.00558
274	0.00242								276	4.9841								276	0.00695
275	5.91999e-05								277	4.98502								277	0.00655
276	0.00171								278	4.98659								278	0.00583
277	0.00563								279	4.98781								279	0.00484
278	0.00265								280	4.99029								280	0.00442
279	-0.00284								281	4.99252								281	0.00315
280	-0.00277								282	4.99342								282	0.000839846
281	-0.000227902								283	4.99485								283	-0.000742094
282	0.00131								284	4.99501								284	-0.000214033
283	0.00359								285	4.99599								285	0.000606681
284	0.00501								286	4.99695								286	0.00238
285	0.00337								287	4.99747								287	0.00259
286	0.00306								288	4.99763								288	0.000689829
287	0.00358								289	4.99665								289	-0.000129122
288	0.00622								290	4.99628								290	-0.000524868
289	0.00491								291	4.99582								291	0.000240213
290	-9.2062e-05								292	4.99648								292	0.00111
291	-0.00252								293	4.99702								293	0.00128
292	-0.00383								294	4.99693								294	0.00143
293	-0.0023								295	4.99541								295	0.000143664
294	0.00102								296	4.99495								296	2.3197e-05
295	0.00141								297	4.99513								297	-0.00057727
296	-0.00203								298	4.99511								298	-0.00182
297	-0.00225								299	4.99672								299	-0.00177
298	0.00137								300	4.99619								300	-0.00235
299	0.0015								301	4.99778								301	-0.00138
300	0.000107586								302	4.99646								302	-0.00327
301	0.00111								303	4.96957								303	-0.03489
302	-0.00758								304	4.90828								304	-0.11016
303	-0.07485								305	4.82135								305	-0.22096
304	-0.20525								306	4.73901								306	-0.33348
305	-0.33589								307	4.69595								307	-0.40166
306	-0.40722								308	4.69899								308	-0.413
307	-0.4135								309	4.72987								309	-0.38546
308	-0.39573								310	4.76109								310	-0.35079
309	-0.37244								311	4.7811								311	-0.3263
310	-0.34544								312	4.79391								312	-0.30941
311	-0.31368								313	4.80709								313	-0.28811
312	-0.28053								314	4.82453								314	-0.26094
313	-0.24909								315	4.84221								315	-0.23109
314	-0.21838								316	4.85946								316	-0.19955
315	-0.19143								317	4.87537								317	-0.17119
316	-0.1695								318	4.88983								318	-0.1461
317	-0.1484								319	4.90439								319	-0.12295
318	-0.12963								320	4.91859								320	-0.10302
319	-0.11466								321	4.9311								321	-0.0871
320	-0.09785								322	4.94188								322	-0.07311
321	-0.08172								323	4.95109								323	-0.06228
322	-0.07011								324	4.95927								324	-0.05282
323	-0.06276								325	4.96582								325	-0.04192
324	-0.0562								326	4.97181								326	-0.03278
325	-0.04887								327	4.97719								327	-0.02452
326	-0.04214								328	4.98401								328	-0.0191
327	-0.03346								329	4.99463								329	-0.01507
328	-0.02846								330	5.00478								330	-0.01111
329	-0.03105								331	5.01312								331	-0.0076
330	-0.03064								332	5.01742								332	-0.0034
331	-0.02613								333	5.01625								333	-3.25913e-05
332	-0.02256								334	5.01297								334	0.0015
333	-0.02001								335	5.00953								335	0.00251
334	-0.01958								336	5.00738								336	0.00297
335	-0.01591								337	5.00644								337	0.00269
336	-0.01301								338	5.00626								338	0.00372
337	-0.01406								339	5.00641								339	0.00586
338	-0.01425								340	5.00602								340	0.00759
339	-0.01222								341	5.00595								341	0.00956
340	-0.00679								342	5.00713								342	0.01112
341	-0.00524								343	5.00849								343	0.01204
342	-0.00875								344	5.0093								344	0.01361
343	-0.00963								345	5.00916								345	0.01433
344	-0.00696								346	5.00838								346	0.01481
345	-0.00289								347	5.00814								347	0.01412
346	-0.00117								348	5.00919								348	0.01301
347	-0.00352								349	5.01117								349	0.01164
348	-0.00286								350	5.01154								350	0.01
349	-0.000853094								351	5.0122								351	0.00953
350	-0.00165								352	5.01205								352	0.00922
351	-0.00134								353	5.01159								353	0.0087
352	-0.00144								354	5.01108								354	0.01038
353	-0.00269								355	5.01041								355	0.01095
354	-0.00233								356	5.01101								356	0.01046
355	0.000510999								357	5.01044								357	0.01014
356	-9.62941e-05								358	5.00993								358	0.00812
357	0.000396413								359	5.01019								359	0.00657
358	0.00334								360	5.00838								360	0.00639
359	0.00118								361	5.0071								361	0.00643
360	-0.000122221								362	5.00727								362	0.00693
361	0.00141								363	5.00618								363	0.00766
362	0.00257								364	5.00464								364	0.00747
363	0.00088357								365	5.00048								365	0.00808
364	-0.000560735								366	4.99545								366	0.00669
365	0.000197021								367	4.99339								367	0.00602
366	0.00161								368	4.99378								368	0.00575
367	0.00162								369	4.99979								369	0.00566
368	-0.000739711								370	5.00607								370	0.00535
369	0.000508231								371	5.00975								371	0.00391
370	0.00307								372	5.01164								372	0.00345
371	0.00336								373	5.01028								373	0.00207
372	0.0013								374	5.00894								374	0.00264
373	0.000538915								375	5.00697								375	0.00335
374	-0.000280914								376	5.0051								376	0.0035
375	-0.0004685								377	5.00431								377	0.00332
376	0.00137								378	5.00355								378	0.00185
377	0.000636417								379	5.00366								379	-0.000426708
378	0.000478875								380	5.00518								380	-0.003
379	0.000181333								381	5.00624								381	-0.00408
380	0.00167								382	5.00564								382	-0.00368
381	0.00331								383	5.00377								383	-0.00229
382	0.00165								384	5.00143								384	-0.000994525
383	-0.000600593								385	5.00047								385	0.0001714
384	-0.00117								386	5.00134								386	-2.85025e-06
385	0.000730074								387	5.00213								387	0.000647016
386	0.0032								388	5.00237								388	6.88154e-06
387	0.00261								389	5.00384								389	-0.00153
388	-0.00101								390	5.00739								390	-0.00231
389	-0.00252								391	5.01163								391	-0.00315
390	-0.000876302								392	5.01538								392	-0.00279
391	0.000751861								393	5.01616								393	-0.00217
392	0.000590025								394	5.01478								394	-0.000792903
393	0.000148189								395	5.01364								395	-0.000892907
394	0.000546353								396	5.01308								396	-0.00176
395	0.00183								397	5.01237								397	-0.00222
396	0.00313								398	5.01123								398	-0.0028
397	0.000764529								399	5.01006								399	-0.00254
398	-0.00218								400	5.00866								400	-0.000910045
399	-0.00493								401	5.00773								401	-0.00017231
400	-0.00422								402	5.00828								402	-0.000304428
401	0.00071459								403	5.00852								403	-0.00082983
402	0.000705326								404	5.00817								404	-0.00157
403	-0.000903937								405	5.00646								405	-0.000190635
404	-0.00176								406	5.00364								406	0.000693962
405	-0.00387								407	5.00085								407	0.00246
406	-0.0036								408	4.99922								408	0.00217
407	-0.00177								409	4.99896								409	0.00161
408	-0.0017								410	4.99978								410	0.000864087
409	-0.0032								411	5.00134								411	-0.0014
410	-0.00281								412	5.00148								412	-0.00216
411	0.00061904								413	5.00126								413	-0.00405
412	0.00399								414	4.99997								414	-0.00384
413	0.00166								415	4.99865								415	-0.00382
414	-0.0034								416	4.99832								416	-0.00346
415	-0.00303								417	4.99791								417	-0.00311
416	-0.00133								418	4.99874								418	-0.00393
417	-0.00101								419	4.99779								419	-0.00557
418	-0.000541142								420	4.99691								420	-0.00686
419	0.00108								421	4.99731								421	-0.00812
420	0.00329								422	4.99523								422	-0.01285
421	0.000889338								423	4.97351								423	-0.04364
422	-0.00616								424	4.92384								424	-0.10903
423	-0.04231								425	4.85338								425	-0.19803
424	-0.13363								426	4.78476								426	-0.28235
425	-0.24903								427	4.74924								427	-0.32773
426	-0.33057								428	4.75491								428	-0.33356
427	-0.35176								429	4.78768								429	-0.31035
428	-0.33626								430	4.82254								430	-0.28375
429	-0.3105								431	4.84861								431	-0.26247
430	-0.28227								432	4.86386								432	-0.23973
431	-0.2544								433	4.87455								433	-0.21594
432	-0.23167								434	4.88748								434	-0.19099
433	-0.21321								435	4.90005								435	-0.16526
434	-0.19393								436	4.91189								436	-0.14193
435	-0.17187								437	4.92359								437	-0.12129
436	-0.14727								438	4.93271								438	-0.10295
437	-0.12683								439	4.93993								439	-0.08885
438	-0.10943								440	4.94659								440	-0.07609
439	-0.09205								441	4.95296								441	-0.06573
440	-0.07977								442	4.95678								442	-0.05732
441	-0.07211								443	4.95613								443	-0.04811
442	-0.06555								444	4.95313								444	-0.04083
443	-0.06079								445	4.9505								445	-0.0338
444	-0.05795								446	4.95484								446	-0.02747
445	-0.05433								447	4.97336								447	-0.02272
446	-0.05129								448	4.99971								448	-0.01737
447	-0.04444								449	5.02621								449	-0.01232
448	-0.03505								450	5.04503								450	-0.00587
449	-0.03019								451	5.05295								451	-0.00272
450	-0.03011								452	5.05254								452	-0.00186
451	-0.02974								453	5.04836								453	-0.00108
452	-0.02593								454	5.04356								454	-0.00162
453	-0.0235								455	5.03849								455	0.00168
454	-0.02057								456	5.03426								456	0.00382
455	-0.01925								457	5.03166								457	0.00506
456	-0.01811								458	5.02975								458	0.00638
457	-0.01664								459	5.02795								459	0.00588
458	-0.01699								460	5.02569								460	0.00739
459	-0.0181								461	5.02434								461	0.00787
460	-0.02								462	5.02322								462	0.00805
461	-0.01933								463	5.02164								463	0.00796
462	-0.01586								464	5.02249								464	0.00676
463	-0.01411								465	5.02133								465	0.00794
464	-0.0131								466	5.02013								466	0.00671
465	-0.01131								467	5.01925								467	0.00622
466	-0.01114								468	5.0169								468	0.00586
467	-0.00969								469	5.0162								469	0.00462
468	-0.00815								470	5.01566								470	0.00546
469	-0.0064								471	5.01577								471	0.00616
470	-0.00674								472	5.01604								472	0.00696
471	-0.00738								473	5.01615								473	0.00713
472	-0.00668								474	5.01575								474	0.00578
473	-0.00665								475	5.01516								475	0.00417
474	-0.00802								476	5.01526								476	0.00257
475	-0.00951								477	5.01545								477	0.00207
476	-0.00907								478	5.01592								478	0.00358
477	-0.00888								479	5.01429								479	0.00449
478	-0.00703								480	5.01214								480	0.00602
479	-0.00499								481	5.00995								481	0.0067
480	-0.00319								482	5.00867								482	0.00542
481	-0.00155								483	5.01018								483	0.00497
482	-0.00217								484	5.00973								484	0.00505
483	-0.00437								485	5.00973								485	0.00511
484	-0.00482								486	5.01036								486	0.00544
485	-0.00345								487	5.01093								487	0.00544
486	-0.00139								488	5.01431								488	0.00523
487	-0.00082296								489	5.01666								489	0.00561
488	-0.0036								490	5.01696								490	0.0067
489	-0.00397								491	5.01648								491	0.00713
490	-0.00352								492	5.01418								492	0.00688
491	-0.00359								493	5.01284								493	0.0068
492	-9.12943e-05								494	5.01361								494	0.00568
493	0.00322								495	5.01278								495	0.00391
494	0.000149862								496	5.01237								496	0.00306
495	-0.00339								497	5.01107								497	0.00207
496	-0.00289								498	5.00904								498	0.00226
497	-0.0022								499	5.009								499	0.003
498	-0.00315								500	5.0101								500	0.00389
499	-0.000756403								501	5.01105								501	0.00426
500	0.00199								502	5.01163								502	0.00426
501	-0.000894616								503	5.01205								503	0.00452
502	-2.34939e-05								504	5.01058								504	0.00383
503	0.00313								505	5.01015								505	0.00389
504	0.00426								506	5.00886								506	0.00469
505	0.00376								507	5.00652								507	0.00522
506	0.000391662								508	5.00678								508	0.00423
507	-0.00249								509	5.00646								509	0.00144
508	-0.00193								510	5.00791								510	-0.00107
509	0.000416649								511	5.00939								511	-0.00394
510	0.00138								512	5.00889								512	-0.00529
511	0.000680129								513	5.00851								513	-0.00564
512	-0.000117948								514	5.00743								514	-0.00602
513	0.00254								515	5.00627								515	-0.00593
514	0.00285								516	5.00594								516	-0.00534
515	-0.000881306								517	5.00538								517	-0.00422
516	-0.00154								518	5.00521								518	-0.00384
517	-0.000556743								519	5.00637								519	-0.00399
518	0.00187								520	5.0074								520	-0.00472
519	0.00231								521	5.00696								521	-0.00608
520	0.00164								522	5.00584								522	-0.00557
521	-0.000196004								523	5.00477								523	-0.00432
522	-0.001								524	5.00337								524	-0.00308
523	-0.00209								525	5.00346								525	-0.00181
524	-0.00357								526	5.00408								526	-0.00178
525	-0.00195								527	5.00371								527	-0.00159
526	-0.0017								528	5.00386								528	-0.00213
527	-0.000377554								529	5.004								529	-0.00258
528	0.0018								530	5.00366								530	-0.00297
529	0.00453								531	5.00411								531	-0.00335
530	0.00335								532	5.00458								532	-0.0034
531	0.00264								533	5.00481								533	-0.00302
532	0.00403								534	5.00543								534	-0.00297
533	0.00261								535	5.00576								535	-0.00361
534	0.00418								536	5.00525								536	-0.00462
535	0.003								537	5.00451								537	-0.00503
536	-0.0041								538	5.00342								538	-0.00424
537	-0.00731								539	5.00276								539	-0.00298
538	-0.00196								540	5.00241								540	-0.00203
539	0.00358								541	5.00217								541	-0.0013
540	0.00134								542	5.00254								542	-0.00244
541	0.000727263								543	4.9861								543	-0.0238
542	-0.000468458								544	4.94461								544	-0.0744
543	-0.03421								545	4.88541								545	-0.14909
544	-0.11564								546	4.82705								546	-0.22483
545	-0.21304								547	4.79819								547	-0.27186
546	-0.28004								548	4.8034								548	-0.27977
547	-0.29512								549	4.82995								549	-0.25639
548	-0.27407								550	4.85726								550	-0.22638
549	-0.24396								551	4.87386								551	-0.20113
550	-0.2203								552	4.88516								552	-0.17914
551	-0.20099								553	4.8973								553	-0.15977
552	-0.18197								554	4.90959								554	-0.14305
553	-0.1627								555	4.92219								555	-0.12543
554	-0.14224								556	4.93301								556	-0.10969
555	-0.12811								557	4.94272								557	-0.09603
556	-0.11409								558	4.95095								558	-0.08228
557	-0.0995								559	4.95755								559	-0.07093
558	-0.08996								560	4.96079								560	-0.06062
559	-0.07808								561	4.95975								561	-0.05142
560	-0.06665								562	4.95838								562	-0.04353
561	-0.06243								563	4.95768								563	-0.03552
562	-0.0629								564	4.95982								564	-0.02994
563	-0.06053								565	4.9638								565	-0.0257
564	-0.05112								566	4.96906								566	-0.02272
565	-0.04347								567	4.97366								567	-0.02085
566	-0.04024								568	4.97767								568	-0.01868
567	-0.03907								569	4.98167								569	-0.01601
568	-0.04002								570	4.985								570	-0.01264
569	-0.03619								571	4.98762								571	-0.00945
570	-0.03178								572	4.99003								572	-0.00749
571	-0.03126								573	4.99232								573	-0.00649
572	-0.03								574	4.99393								574	-0.00468
573	-0.02935								575	4.99543								575	-0.00396
574	-0.02916								576	4.99667								576	-0.00201
575	-0.02715								577	4.99723								577	-0.0013
576	-0.02423								578	4.99796								578	-0.00141
577	-0.02299								579	4.99917								579	-0.00156
578	-0.02226								580	4.99932								580	-0.00144
579	-0.01856								581	5.00065								581	0.000113612
580	-0.01445								582	5.00094								582	0.000791934
581	-0.01415								583	5.00042								583	0.0014
582	-0.01211								584	5.00224								584	0.00228
583	-0.0095								585	5.00239								585	0.00216
584	-0.00823								586	5.00252								586	0.00216
585	-0.01129								587	5.00351								587	0.00272
586	-0.01689								588	5.00291								588	0.00202
587	-0.0188								589	5.00344								589	0.00207
588	-0.01938								590	5.00478								590	0.00223
589	-0.0141								591	5.00504								591	0.00227
590	-0.00904								592	5.00554								592	0.00223
591	-0.00639								593	5.00449								593	0.00169
592	-0.00653								594	5.00394								594	0.00251
593	-0.00837								595	5.00282								595	0.00245
594	-0.00487								596	5.00242								596	0.00354
595	-0.00313								597	5.00522								597	0.00466
596	-0.00492								598	5.00981								598	0.00422
597	-0.00632								599	5.01614								599	0.00446
598	-0.00603								600	5.02191								600	0.00453
599	-0.00503								601	5.0254								601	0.00363
600	-0.00214								602	5.02559								602	0.00287
601	-6.42703e-05								603	5.02488								603	0.00211
602	-0.000924251								604	5.02243								604	0.0018
603	-0.00204								605	5.01941								605	0.00199
604	-0.00453								606	5.01718								606	0.00146
605	-0.00524								607	5.015								607	0.000978214
606	-0.00358								608	5.01464								608	0.000716671
607	-0.0018								609	5.01437								609	-0.000494872
608	-0.0013								610	5.01449								610	-0.000846416
609	-0.0012								611	5.01387								611	-0.000116396
610	-0.0026								612	5.01226								612	-0.000805626
611	-0.00517								613	5.01076								613	0.00111
612	-0.0055								614	5.00928								614	0.00142
613	-0.00474								615	5.0087								615	0.00152
614	-0.00397								616	5.00806								616	0.00062638
615	-0.00379								617	5.00766								617	-0.0009923
616	-0.00449								618	5.00831								618	-2.09797e-05
617	-0.00323								619	5.00801								619	-0.00039966
618	-0.00118								620	5.008								620	0.00048166
619	-0.00313								621	5.00783								621	0.0019
620	-0.00487								622	5.00529								622	0.00101
621	-0.00326								623	5.00363								623	-8.11076e-05
622	-0.00019154								624	5.00369								624	-0.0011
623	0.00195								625	5.00386								625	-0.00158
624	0.00281								626	5.00432								626	-0.000587733
625	0.00357								627	5.00571								627	0.000518182
626	0.00334								628	5.00547								628	0.00154
627	0.00413								629	5.00476								629	0.00122
628	0.00179								630	5.00409								630	0.000755928
629	-0.0023								631	5.00257								631	-8.6011e-05
630	-0.00224								632	5.0014								632	-0.000146314
631	-0.00253								633	5.00138								633	-0.000216616
632	-0.00315								634	5.00167								634	-9.6919e-05
633	-0.00225								635	5.00321								635	0.00155
634	-0.00102								636	5.00324								636	0.00163
635	0.00178								637	5.00319								637	0.000903764
636	0.000445298								638	5.0042								638	-0.00077546
637	-0.00263								639	5.00332								639	-0.00178
638	0.00078084								640	5.00295								640	-0.00318
639	0.000903611								641	5.00169								641	-0.00313
640	-0.000774302								642	5.00069								642	-0.000994681
641	0.00242								643	5.00106								643	-0.000525588
642	0.00397								644	5.00155								644	0.000733504
643	0.00318								645	5.00325								645	0.00121
644	0.00218								646	5.00365								646	2.06444e-05
645	-0.00229								647	5.0026								647	0.000516114
646	-0.00533								648	5.00307								648	0.00118
647	-0.00552								649	5.00303								649	0.0012
648	-0.00448								650	5.0036								650	0.00108
649	-0.00232								651	5.00358								651	-0.000253128
650	-0.00175								652	5.00255								652	-0.000883394
651	0.000313651								653	5.00198								653	-0.00138
652	0.00366								654	5.00105								654	-0.00157
653	0.00787								655	5.0014								655	-0.00261
654	0.00842								656	5.00225								656	-0.00435
655	0.00251								657	5.00199								657	-0.00564
656	-0.00126								658	5.00174								658	-0.00614
657	-0.000360964								659	5.00189								659	-0.00551
658	0.00111								660	5.00169								660	-0.00477
659	0.00124								661	5.00269								661	-0.00369
660	-0.000618897								662	5.00242								662	-0.0044
661	0.000261603								663	4.98938								663	-0.02127
662	0.000572103								664	4.95656								664	-0.06316
663	-0.0265								665	4.90649								665	-0.12578
664	-0.09278								666	4.85602								666	-0.18886
665	-0.17288								667	4.82834								667	-0.22663
666	-0.23237								668	4.83092								668	-0.23108
667	-0.24563								669	4.85603								669	-0.20953
668	-0.22514								670	4.88589								670	-0.18423
669	-0.19447								671	4.90612								671	-0.16602
670	-0.16868								672	4.91677								672	-0.15242
671	-0.15091								673	4.92323								673	-0.14012
672	-0.13475								674	4.92972								674	-0.127
673	-0.12027								675	4.93693								675	-0.1122
674	-0.10701								676	4.94422								676	-0.0986
675	-0.09716								677	4.95138								677	-0.08656
676	-0.09044								678	4.95685								678	-0.07471
677	-0.08244								679	4.96247								679	-0.06528
678	-0.07148								680	4.96877								680	-0.05708
679	-0.06369								681	4.97358								681	-0.04965
680	-0.0576								682	4.97731								682	-0.04393
681	-0.05451								683	4.98024								683	-0.03796
682	-0.04914								684	4.98295								684	-0.03232
683	-0.04088								685	4.98645								685	-0.02788
684	-0.03862								686	4.99014								686	-0.02275
685	-0.03824								687	4.9935								687	-0.01932
686	-0.03563								688	4.99557								688	-0.01683
687	-0.03133								689	4.99709								689	-0.01385
688	-0.02937								690	4.99769								690	-0.0112
689	-0.02951								691	4.99809								691	-0.00976
690	-0.0272								692	4.99955								692	-0.00812
691	-0.02432								693	5.00008								693	-0.0076
692	-0.025								694	5.00088								694	-0.00732
693	-0.02828								695	5.0021								695	-0.00639
694	-0.0286								696	5.00155								696	-0.00505
695	-0.02314								697	5.00107								697	-0.00463
696	-0.01911								698	5.00117								698	-0.0049
697	-0.01808								699	5.00142								699	-0.00417
698	-0.01851								700	5.00081								700	-0.00358
699	-0.01644								701	5.00182								701	-0.00202
700	-0.01253								702	5.00268								702	-0.0015
701	-0.01249								703	5.00258								703	-0.00171
702	-0.01506								704	5.00297								704	-0.00174
703	-0.01585								705	5.00292								705	-0.000989087
704	-0.01495								706	5.00351								706	0.000144413
705	-0.01446								707	5.00357								707	0.000728658
706	-0.01129								708	5.00472								708	0.00212
707	-0.00968								709	5.00507								709	0.0024
708	-0.00897								710	5.00468								710	0.00299
709	-0.00729								711	5.00482								711	0.00315
710	-0.00653								712	5.00386								712	0.0019
711	-0.00549								713	5.00485								713	0.00102
712	-0.00291								714	5.00389								714	-5.13693e-06
713	-0.00299								715	5.00315								715	0.00039824
714	-0.00675								716	5.00435								716	8.16169e-05
715	-0.00763								717	5.00384								717	-0.000195006
716	-0.0069								718	5.00476								718	-0.000144865
717	-0.00608								719	5.00449								719	-0.00136
718	-0.0051								720	5.00512								720	-0.00153
719	-0.00307								721	5.00483								721	-0.00105
720	-0.0011								722	5.00447								722	-0.00071395
721	-0.000467925								723	5.00492								723	0.000463545
722	-0.00206								724	5.00398								724	0.00162
723	-0.00552								725	5.00373								725	0.00203
724	-0.00607								726	5.00387								726	0.0025
725	-0.00326								727	5.00471								727	0.00294
726	-0.00191								728	5.00485								728	0.00304
727	-0.00449								729	5.00398								729	0.00331
728	-0.00324								730	5.00423								730	0.00268
729	0.000170927								731	5.00352								731	0.00197
730	0.000960853								732	5.00265								732	0.00139
731	-0.00135								733	5.00327								733	-0.000266251
732	-0.00369								734	5.00235								734	-0.00107
733	-0.00286								735	5.00202								735	-0.000966508
734	0.0014								736	5.00157								736	-0.000311637
735	0.0022								737	5.00103								737	0.000813234
736	-0.00416								738	5.00077								738	0.00237
737	-0.00429								739	4.99991								739	0.00291
738	-0.00167								740	5.00018								740	0.0027
739	-0.00175								741	5.00023								741	0.00195
740	0.000372421								742	5.00048								742	0.000783535
741	0.000962739								743	5.00176								743	-0.000674553
742	-0.00127								744	5.00164								744	-0.00114
743	-0.000465953								745	5.00114								745	-0.00104
744	0.00171								746	5.0012								746	-0.000944926
745	0.000815355								747	5.00048								747	1.82832e-05
746	-0.000573992								748	5.00058								748	0.000111221
747	0.000787156								749	5.00211								749	-0.000676202
748	0.00229								750	5.00096								750	-0.000413625
749	0.00316								751	5.00162								751	-0.00122
750	0.00369								752	5.00253								752	-0.00272
751	0.0018								753	5.00282								753	-0.00277
752	-0.00183								754	5.0043								754	-0.00331
753	-0.0029								755	5.00417								755	-0.0033
754	-0.00249								756	5.00268								756	-0.00239
755	0.00165								757	5.00078								757	-0.00126
756	0.0028								758	5.00138								758	-0.00128
757	-0.000136934								759	5.00121								759	-0.000917345
758	-0.000194422								760	5.00195								760	-0.00114
759	-0.00118								761	5.00234								761	-0.0011
760	-0.0011								762	5.00063								762	-0.000733086
761	-0.000856889								763	5.00119								763	-0.000688954
762	-0.0018								764	5.0034								764	7.16738e-05
763	-0.00131								765	5.00388								765	9.2302e-05
764	0.0014								766	5.00462								766	0.00060293
765	0.00124								767	5.00319								767	0.00128
766	-0.00134								768	5.0012								768	0.00101
767	-0.000466707								769	5.00085								769	0.000851132
768	0.00368								770	5.00012								770	0.00115
769	0.00704								771	5.00048								771	0.000995424
770	0.00461								772	5.00005								772	0.000792571
771	0.00104								773	5.00023								773	7.97171e-05
772	0.000164967								774	5.00125								774	-0.0014
773	0.00125								775	5.00108								775	-0.00246
774	0.000535405								776	5.00066								776	-0.00184
775	-0.00165								777	5.00042								777	-0.000805068
776	0.000185843								778	4.99959								778	-0.00128
777	0.00106								779	4.99999								779	2.98315e-05
778	-0.000242389								780	5.00037								780	-0.000559432
779	-0.00124								781	5.00054								781	-0.000208695
780	0.000439971								782	5.00121								782	0.00134
781	0.000886151								783	4.99494								783	-0.0127
782	-0.00237								784	4.9717								784	-0.0506
783	-0.01604								785	4.93185								785	-0.10749
784	-0.06179								786	4.88534								786	-0.1663
785	-0.13084								787	4.85342								787	-0.20224
786	-0.18723								788	4.84928								788	-0.20461
787	-0.21181								789	4.86928								789	-0.18244
788	-0.2018								790	4.89756								790	-0.15569
789	-0.17259								791	4.91906								791	-0.13581
790	-0.14606								792	4.93178								792	-0.12265
791	-0.12979								793	4.9381								793	-0.11462
792	-0.11896								794	4.94374								794	-0.10608
793	-0.10681								795	4.94991								795	-0.09713
794	-0.09366								796	4.95423								796	-0.08819
795	-0.08263								797	4.95881								797	-0.07756
796	-0.07364								798	4.96394								798	-0.06861
797	-0.06489								799	4.96756								799	-0.0608
798	-0.05763								800	4.97088								800	-0.05206
799	-0.0528								801	4.97465								801	-0.04623
800	-0.04744								802	4.97796								802	-0.03992
801	-0.04163								803	4.98062								803	-0.03417
802	-0.03845								804	4.98418								804	-0.03031
803	-0.03604								805	4.98641								805	-0.02479
804	-0.03379								806	4.9882								806	-0.02083
805	-0.03294								807	4.98986								807	-0.01686
806	-0.02725								808	4.99148								808	-0.01429
807	-0.02169								809	4.99249								809	-0.01401
808	-0.02334								810	4.99339								810	-0.01375
809	-0.02293								811	4.99421								811	-0.01408
810	-0.02013								812	4.99514								812	-0.01341
811	-0.01943								813	4.99673								813	-0.01229
812	-0.01772								814	4.99747								814	-0.01144
813	-0.01699								815	4.99898								815	-0.00996
814	-0.01842								816	4.99942								816	-0.00822
815	-0.01738								817	4.99899								817	-0.00658
816	-0.0184								818	4.99885								818	-0.00595
817	-0.02038								819	4.99884								819	-0.00565
818	-0.0173								820	5								820	-0.00563
819	-0.0126								821	4.99953								821	-0.00599
820	-0.01059								822	4.99919								822	-0.00412
821	-0.01116								823	4.99985								823	-0.00219
822	-0.01255								824	4.99998								824	-0.00222
823	-0.0126								825	5.00137								825	-0.00129
824	-0.01392								826	5.00211								826	-0.00175
825	-0.01556								827	5.00185								827	-0.00379
826	-0.01121								828	5.00189								828	-0.00359
827	-0.00332								829	5.00147								829	-0.00294
828	0.00157								830	5.00187								830	-0.00139
829	0.00298								831	5.00194								831	0.000768186
830	0.00141								832	5.00086								832	0.00223
831	-0.00183								833	5.0015								833	0.00351
832	-0.0028								834	5.00111								834	0.00412
833	-0.00302								835	5.00082								835	0.00525
834	-0.00499								836	5.00147								836	0.00679
835	-0.00914								837	5.00111								837	0.00751
836	-0.00896								838	5.00165								838	0.0073
837	-0.00136								839	5.00279								839	0.00616
838	0.00341								840	5.00243								840	0.00587
839	0.000845054								841	5.00201								841	0.00615
840	0.000551437								842	5.00151								842	0.00625
841	0.00218								843	4.99941								843	0.00743
842	0.00159								844	4.99943								844	0.00621
843	0.000890688								845	5.00011								845	0.00486
844	-0.00199								846	5.00071								846	0.00399
845	-0.00298								847	5.002								847	0.00309
846	-0.00144								848	5.0021								848	0.00235
847	-0.00229								849	5.00271								849	0.00135
848	-0.00283								850	5.00276								850	0.000997445
849	-0.000895788								851	5.00234								851	0.000115927
850	-0.000837931								852	5.00263								852	5.44097e-05
851	-0.00322								853	5.0015								853	-0.000327108
852	-0.00299								854	5.00116								854	-0.000458625
853	-0.00021436								855	5.00128								855	-0.000147585
854	0.00257								856	5.00085								856	9.62546e-05
855	0.00409								857	5.00125								857	0.00104
856	0.00308								858	5.00043								858	0.00111
857	-0.000550021								859	4.99962								859	0.00162
858	-0.000551426								860	4.9991								860	0.00124
859	-0.00106								861	4.99971								861	0.000698729
860	-0.00313								862	5.00087								862	0.00117
861	0.000756479								863	5.00163								863	0.00134
862	0.00228								864	5.00188								864	0.00231
863	0.00104								865	5								865	0.00213
864	-0.0018								866	4.99962								866	0.00146
865	-0.00232								867	4.99957								867	-6.75256e-05
866	-0.000544788								868	4.99943								868	-0.000892844
867	-0.0015								869	5.00049								869	0.000161838
868	0.00044537								870	4.99968								870	0.00103
869	3.59423e-05								871	4.99966								871	0.00167
870	-0.00281								872	4.99986								872	0.00142
871	-0.00288								873	4.99991								873	7.01032e-05
872	-0.00399								874	5.0019								874	-0.000801612
873	-0.00418								875	5.00327								875	-0.00204
874	-0.0017								876	5.00352								876	-0.00182
875	0.000122237								877	5.00281								877	-0.00207
876	0.00103								878	5.00087								878	-0.00227
877	0.00144								879	4.99921								879	-0.000918177
878	0.000457232								880	4.99815								880	-0.00127
879	0.000789347								881	4.99793								881	-0.00178
880	0.00116								882	4.99851								882	-0.0012
881	-0.00156								883	4.99786								883	-0.00128
882	-0.00213								884	4.99854								884	-0.00109
883	-0.00115								885	4.99901								885	-0.000620065
884	0.00144								886	4.99901								886	-0.00068773
885	0.00494								887	4.99962								887	-0.00236
886	0.00711								888	4.99955								888	-0.00255
887	0.00381								889	4.99925								889	-0.00303
888	-0.00103								890	4.99915								890	-0.0038
889	0.00305								891	4.99958								891	-0.00256
890	0.00762								892	5.00018								892	-0.00248
891	0.00501								893	5.00095								893	-0.00252
892	0.00107								894	4.99987								894	-0.00396
893	0.000731757								895	4.9986								895	-0.00467
894	0.00293								896	4.99836								896	-0.00484
895	0.001								897	4.99759								897	-0.00238
896	-0.00333								898	4.99829								898	0.00188
897	-0.00429								899	4.99945								899	0.0056
898	-0.0023								900	4.99937								900	0.00891
899	0.000127163								901	5.00001								901	0.00937
900	-0.000965805								902	5.00117								902	0.00779
901	-0.00203								903	4.99504								903	-0.000144751
902	-0.00243								904	4.97244								904	-0.02849
903	-0.01536								905	4.93458								905	-0.07557
904	-0.0532								906	4.89214								906	-0.1287
905	-0.11161								907	4.86423								907	-0.16786
906	-0.16408								908	4.86321								908	-0.17814
907	-0.17299								909	4.88486								909	-0.16251
908	-0.14233								910	4.91342								910	-0.13669
909	-0.11941								911	4.93477								911	-0.11609
910	-0.10894								912	4.94561								912	-0.10243
911	-0.09618								913	4.94975								913	-0.09218
912	-0.08573								914	4.95244								914	-0.08377
913	-0.07477								915	4.95601								915	-0.07655
914	-0.06216								916	4.96022								916	-0.06933
915	-0.05296								917	4.96481								917	-0.06217
916	-0.04919								918	4.96775								918	-0.05487
917	-0.04763								919	4.97013								919	-0.04763
918	-0.04615								920	4.97254								920	-0.0407
919	-0.03955								921	4.97527								921	-0.03599
920	-0.03275								922	4.97783								922	-0.03129
921	-0.03076								923	4.98062								923	-0.02779
922	-0.03021								924	4.98338								924	-0.0249
923	-0.03045								925	4.98384								925	-0.02087
924	-0.02962								926	4.98604								926	-0.01804
925	-0.02703								927	4.98826								927	-0.01468
926	-0.02697								928	4.98983								928	-0.01197
927	-0.02808								929	4.99306								929	-0.0096
928	-0.02605								930	4.99536								930	-0.00748
929	-0.02109								931	4.9962								931	-0.00593
930	-0.01519								932	4.99668								932	-0.00502
931	-0.01403								933	4.9965								933	-0.00661
932	-0.01541								934	4.99578								934	-0.0074
933	-0.01509								935	4.99572								935	-0.00879
934	-0.01527								936	4.99619								936	-0.00928
935	-0.01512								937	4.9964								937	-0.00791
936	-0.01455								938	4.99602								938	-0.00753
937	-0.01122								939	4.99583								939	-0.00751
938	-0.00865								940	4.99632								940	-0.00726
939	-0.00886								941	4.99604								941	-0.00697
940	-0.00919								942	4.99572								942	-0.00589
941	-0.01039								943	4.99619								943	-0.00405
942	-0.00992								944	4.99617								944	-0.00255
943	-0.01049								945	4.99746								945	-0.00169
944	-0.01018								946	4.99998								946	-0.000635201
945	-0.00865								947	5.00038								947	0.0009639
946	-0.00291								948	4.99989								948	0.00149
947	0.00282								949	4.99899								949	0.00169
948	0.00168								950	4.99799								950	0.00171
949	-0.000295172								951	4.99822								951	0.00126
950	-0.00512								952	4.99878								952	0.00108
951	-0.00882								953	4.99933								953	0.00135
952	-0.00845								954	4.9985								954	0.00106
953	-0.00813								955	4.9985								955	0.000205291
954	-0.00608								956	4.99823								956	0.000565857
955	-0.00322								957	4.99753								957	-0.000385735
956	0.00126								958	4.99739								958	-2.24898e-05
957	0.00278								959	4.99622								959	0.00168
958	-0.00153								960	4.99651								960	0.00216
959	-0.00492								961	4.99717								961	0.00425
960	-0.00576								962	4.99808								962	0.00462
961	-0.00401								963	4.99884								963	0.00343
962	-0.00401								964	4.99855								964	0.00248
963	-0.0049								965	4.99947								965	0.00116
964	-0.00234								966	4.9994								966	0.000219306
965	-0.000601951								967	4.99828								967	-0.000196631
966	-0.0023								968	4.99782								968	-0.000874347
967	-0.00421								969	4.99648								969	-0.00111
968	-0.00392								970	4.99621								970	-0.00125
969	-0.0031								971	4.99751								971	-0.00169
970	-0.00133								972	4.99776								972	-0.00127
971	-0.00138								973	4.99759								973	-0.00224
972	0.00123								974	4.9969								974	-0.00237
973	0.00738								975	4.9962								975	-0.00116
974	0.00668								976	4.99674								976	-0.000245197
975	0.00413								977	4.99768								977	0.00179
976	0.00222								978	4.99925								978	0.00331
977	-0.00353								979	4.99932								979	0.00445
978	-0.00458								980	4.999								980	0.00436
979	-0.00256								981	4.99847								981	0.00488
980	-0.00187								982	4.99766								982	0.00491
981	-8.74731e-05								983	4.99798								983	0.00471
982	0.000995286								984	4.9972								984	0.00546
983	0.00374								985	4.99822								985	0.0052
984	0.00359								986	4.99877								986	0.00412
985	-0.000906437								987	4.99858								987	0.00245
986	-0.00609								988	4.9984								988	0.000999961
987	-0.01084								989	4.99739								989	-0.000515553
988	-0.01008								990	4.99708								990	-0.000891067
989	-0.00515								991	4.99713								991	-0.00141
990	-0.00227								992	4.99797								992	-0.00282
991	0.00249								993	4.99778								993	-0.00398
992	0.00621								994	4.99796								994	-0.00347
993	0.00543								995	4.99846								995	-0.00253
994	0.000608327								996	4.9983								996	-0.00243
995	-0.00379								997	4.99835								997	-0.000781434
996	-0.00438								998	4.99757								998	-0.000824105
997	-0.00387								999	4.99651								999	-0.000776894
998	-0.00264								1000	4.99644								1000	-0.000479684
999	0.00233								1001	4.9965								1001	-0.0017
1000	0.00806								1002	4.99742								1002	-0.00267
1001	0.00653								1003	4.99829								1003	-0.004
1002	0.00476								1004	4.99916								1004	-0.00225
1003	0.00435								1005	4.99961								1005	-0.00144
1004	0.00253								1006	4.99968								1006	-0.000951609
1005	0.00165								1007	4.99909								1007	0.000141586
1006	0.00238								1008	4.998								1008	-0.000979067
1007	0.00412								1009	4.99795								1009	-0.00136
1008	0.000564433								1010	4.9986								1010	-0.000843843
1009	-0.0022								1011	4.99939								1011	-0.000886232
1010	-0.000117715								1012	4.99982								1012	-0.00027862
1011	-0.00158								1013	4.99975								1013	0.000775296
1012	-0.00202								1014	4.99811								1014	0.000176708
1013	-0.000575118								1015	4.99686								1015	0.00011812
1014	0.000619225								1016	4.99736								1016	-0.000430468
1015	-0.000456432								1017	4.99617								1017	-0.00176
1016	-0.00294								1018	4.99553								1018	-0.00127
1017	-0.0019								1019	4.99693								1019	-0.00211
1018	-0.000212676								1020	4.99715								1020	-0.00213
1019	0.00117								1021	4.99849								1021	-0.000966119
1020	0.00525								1022	4.99913								1022	-0.00047119
1021	0.00642								1023	4.99184								1023	-0.00604
1022	0.00492								1024	4.97153								1024	-0.03083
1023	-0.00108								1025	4.93792								1025	-0.07574
1024	-0.03314								1026	4.9001								1026	-0.12791
1025	-0.08729								1027	4.87466								1027	-0.16563
1026	-0.13607								1028	4.87194								1028	-0.17456
1027	-0.14981								1029	4.89044								1029	-0.15781
1028	-0.12023								1030	4.91853								1030	-0.1294
1029	-0.08186								1031	4.94111								1031	-0.10741
1030	-0.06393								1032	4.95499								1032	-0.09331
1031	-0.06013								1033	4.9612								1033	-0.08359
1032	-0.06038								1034	4.96221								1034	-0.07763
1033	-0.06476								1035	4.96357								1035	-0.07153
1034	-0.06372								1036	4.96332								1036	-0.0652
1035	-0.05665								1037	4.96441								1037	-0.05973
1036	-0.05001								1038	4.96717								1038	-0.05461
1037	-0.04486								1039	4.96971								1039	-0.04868
1038	-0.04107								1040	4.97259								1040	-0.0443
1039	-0.03499								1041	4.97514								1041	-0.03924
1040	-0.02996								1042	4.97707								1042	-0.03407
1041	-0.02705								1043	4.97829								1043	-0.03089
1042	-0.02434								1044	4.98112								1044	-0.02611
1043	-0.02271								1045	4.98266								1045	-0.02235
1044	-0.02228								1046	4.98517								1046	-0.01984
1045	-0.02221								1047	4.98812								1047	-0.01639
1046	-0.01938								1048	4.98994								1048	-0.0158
1047	-0.01795								1049	4.99239								1049	-0.01519
1048	-0.01963								1050	4.99328								1050	-0.01403
1049	-0.0231								1051	4.99406								1051	-0.01283
1050	-0.02444								1052	4.99389								1052	-0.0109
1051	-0.02192								1053	4.99407								1053	-0.00875
1052	-0.01909								1054	4.995								1054	-0.00731
1053	-0.01803								1055	4.99569								1055	-0.00651
1054	-0.01788								1056	4.99659								1056	-0.00647
1055	-0.02139								1057	4.99601								1057	-0.0068
1056	-0.02523								1058	4.99438								1058	-0.0064
1057	-0.02096								1059	4.9929								1059	-0.00581
1058	-0.0137								1060	4.99313								1060	-0.00344
1059	-0.01175								1061	4.99317								1061	-0.00274
1060	-0.01524								1062	4.99411								1062	-0.00214
1061	-0.01786								1063	4.99548								1063	-0.00116
1062	-0.01247								1064	4.99579								1064	-0.00151
1063	-0.01231								1065	4.99655								1065	-0.00209
1064	-0.01936								1066	4.99654								1066	-0.00261
1065	-0.01988								1067	4.99462								1067	-0.00385
1066	-0.01349								1068	4.99367								1068	-0.00414
1067	-0.0082								1069	4.99325								1069	-0.00325
1068	-0.0099								1070	4.99335								1070	-0.00318
1069	-0.01346								1071	4.99481								1071	-0.00302
1070	-0.01467								1072	4.99645								1072	-0.00348
1071	-0.01414								1073	4.99742								1073	-0.00424
1072	-0.01218								1074	4.99834								1074	-0.00322
1073	-0.0087								1075	4.99951								1075	-0.00336
1074	-0.00651								1076	4.99902								1076	-0.0022
1075	-0.0043								1077	4.99893								1077	-0.000252025
1076	-0.00139								1078	4.99757								1078	-0.000247017
1077	-0.00154								1079	4.99549								1079	0.00102
1078	-0.00194								1080	4.99443								1080	0.000485702
1079	0.000398397								1081	4.99449								1081	0.000522657
1080	-0.00268								1082	4.99544								1082	0.000789612
1081	-0.00447								1083	4.99724								1083	0.000976567
1082	0.00173								1084	4.998								1084	0.00203
1083	0.00302								1085	4.99663								1085	0.00145
1084	6.96289e-05								1086	4.99636								1086	0.00243
1085	0.000160218								1087	4.99506								1087	0.00334
1086	-0.00147								1088	4.99507								1088	0.00366
1087	-0.00478								1089	4.99607								1089	0.00472
1088	-0.00421								1090	4.99749								1090	0.00466
1089	0.0024								1091	4.99863								1091	0.00341
1090	0.00369								1092	4.99803								1092	0.00171
1091	-0.000604437								1093	4.99854								1093	0.000582223
1092	-0.00423								1094	4.99773								1094	0.000227407
1093	-0.00619								1095	4.99769								1095	0.00201
1094	-0.00678								1096	4.99839								1096	0.00395
1095	-0.00618								1097	4.99816								1097	0.0045
1096	-0.00722								1098	4.99822								1098	0.00428
1097	-0.0066								1099	4.99827								1099	0.00381
1098	-0.00116								1100	4.99801								1100	0.00248
1099	-0.00195								1101	4.9973								1101	0.00278
1100	-0.00357								1102	4.99751								1102	0.00176
1101	-0.000767205								1103	4.99602								1103	-0.000257711
1102	0.00547								1104	4.99533								1104	4.71298e-05
1103	0.01324								1105	4.99607								1105	-0.00103
1104	0.01146								1106	4.99622								1106	-0.001
1105	0.00317								1107	4.9967								1107	0.000199583
1106	-0.00186								1108	4.99673								1108	4.0558e-05
1107	-0.00402								1109	4.99651								1109	0.000921533
1108	-0.00299								1110	4.99518								1110	0.00153
1109	-0.00115								1111	4.99551								1111	0.000957099
1110	-0.000242636								1112	4.99748								1112	-8.99497e-05
1111	0.00222								1113	4.99773								1113	-0.000796999
1112	0.00464								1114	4.99796								1114	-0.00134
1113	0.00379								1115	4.99723								1115	-0.000892829
1114	0.00194								1116	4.99496								1116	-0.000252227
1115	0.00445								1117	4.99502								1117	-0.000191626
1116	0.00537								1118	4.99483								1118	2.89753e-05
1117	0.000792485								1119	4.9959								1119	-0.000590423
1118	-0.00188								1120	4.99641								1120	-0.00070395
1119	-0.00434								1121	4.99582								1121	-0.00109
1120	-0.00531								1122	4.99528								1122	-0.00132
1121	-8.07749e-05								1123	4.99486								1123	-0.00108
1122	0.00402								1124	4.99497								1124	-0.00204
1123	0.00272								1125	4.99554								1125	-0.0026
1124	0.00269								1126	4.99649								1126	-0.00279
1125	0.00399								1127	4.99739								1127	-0.00395
1126	0.0032								1128	4.99739								1128	-0.00421
1127	-0.0012								1129	4.99707								1129	-0.00453
1128	-0.00418								1130	4.99722								1130	-0.00435
1129	-0.000833858								1131	4.99788								1131	-0.00331
1130	0.00105								1132	4.99875								1132	-0.00197
1131	-0.000823993								1133	4.99999								1133	-0.00074176
1132	-0.00233								1134	5.00032								1134	-0.000918532
1133	0.00136								1135	4.9996								1135	-0.000408949
1134	0.0029								1136	4.99909								1136	-0.000335695
1135	-0.00102								1137	4.9973								1137	0.000347559
1136	-0.0024								1138	4.99599								1138	0.000510812
1137	-0.00339								1139	4.99506								1139	0.000864066
1138	-0.00438								1140	4.99515								1140	-0.000124841
1139	-0.000914066								1141	4.99586								1141	-0.00205
1140	0.00459								1142	4.99625								1142	-0.00325
1141	0.0071								1143	4.99338								1143	-0.00976
1142	0.00377								1144	4.97892								1144	-0.03066
1143	-0.00531								1145	4.94977								1145	-0.07077
1144	-0.02789								1146	4.91423								1146	-0.11736
1145	-0.06479								1147	4.88626								1147	-0.15402
1146	-0.10115								1148	4.87853								1148	-0.1639
1147	-0.11929								1149	4.89362								1149	-0.14743
1148	-0.10016								1150	4.91889								1150	-0.1217
1149	-0.06845								1151	4.942								1151	-0.10035
1150	-0.04823								1152	4.95753								1152	-0.08906
1151	-0.03706								1153	4.96446								1153	-0.08237
1152	-0.04015								1154	4.96878								1154	-0.07761
1153	-0.04577								1155	4.96975								1155	-0.07257
1154	-0.04917								1156	4.9694								1156	-0.06689
1155	-0.04802								1157	4.96964								1157	-0.06239
1156	-0.0402								1158	4.96973								1158	-0.05704
1157	-0.0369								1159	4.97134								1159	-0.05186
1158	-0.036								1160	4.97354								1160	-0.04782
1159	-0.03029								1161	4.97582								1161	-0.04389
1160	-0.02392								1162	4.97841								1162	-0.04058
1161	-0.02214								1163	4.98058								1163	-0.03681
1162	-0.02546								1164	4.98275								1164	-0.033
1163	-0.03225								1165	4.9848								1165	-0.0302
1164	-0.02962								1166	4.98651								1166	-0.0284
1165	-0.02236								1167	4.98808								1167	-0.02665
1166	-0.01976								1168	4.98851								1168	-0.02445
1167	-0.01777								1169	4.98988								1169	-0.02107
1168	-0.01675								1170	4.99169								1170	-0.01714
1169	-0.0148								1171	4.993								1171	-0.01592
1170	-0.01476								1172	4.99446								1172	-0.01516
1171	-0.01136								1173	4.99478								1173	-0.01514
1172	-0.00888								1174	4.99426								1174	-0.01484
1173	-0.01215								1175	4.99411								1175	-0.01474
1174	-0.01176								1176	4.99442								1176	-0.01347
1175	-0.00844								1177	4.99399								1177	-0.01224
1176	-0.00697								1178	4.99335								1178	-0.01097
1177	-0.00779								1179	4.99335								1179	-0.00911
1178	-0.01056								1180	4.993								1180	-0.00871
1179	-0.00571								1181	4.99266								1181	-0.0084
1180	0.00478								1182	4.99317								1182	-0.00875
1181	0.00717								1183	4.9928								1183	-0.008
1182	0.000333822								1184	4.99185								1184	-0.00732
1183	-0.00899								1185	4.99246								1185	-0.00649
1184	-0.01464								1186	4.99308								1186	-0.00606
1185	-0.01323								1187	4.9936								1187	-0.0049
1186	-0.00747								1188	4.99403								1188	-0.00404
1187	-0.00767								1189	4.99459								1189	-0.00265
1188	-0.01078								1190	4.99411								1190	-0.00151
1189	-0.01267								1191	4.99434								1191	-0.00262
1190	-0.01507								1192	4.99594								1192	-0.00354
1191	-0.01793								1193	4.99651								1193	-0.00442
1192	-0.01786								1194	4.99612								1194	-0.00449
1193	-0.01721								1195	4.99638								1195	-0.00343
1194	-0.01753								1196	4.99548								1196	-0.00322
1195	-0.013								1197	4.99469								1197	-0.00343
1196	-0.00613								1198	4.99538								1198	-0.00399
1197	2.06843e-05								1199	4.99401								1199	-0.00465
1198	-0.00236								1200	4.99395								1200	-0.00396
1199	-0.00734								1201	4.99349								1201	-0.00407
1200	-0.00782								1202	4.99294								1202	-0.00481
1201	-0.00608								1203	4.9942								1203	-0.00407
1202	-0.00162								1204	4.99488								1204	-0.0034
1203	-0.000113916								1205	4.99594								1205	-0.00124
1204	-0.0018								1206	4.99666								1206	0.00111
1205	-0.0041								1207	4.99702								1207	0.00189
1206	-0.00371								1208	4.99831								1208	0.00283
1207	-0.000808696								1209	4.99881								1209	0.00269
1208	-0.00242								1210	4.99988								1210	0.00224
1209	-0.00383								1211	5.00013								1211	0.000776656
1210	0.00118								1212	4.99805								1212	0.000443036
1211	-0.000857341								1213	4.99675								1213	0.00194
1212	-0.01112								1214	4.99567								1214	0.00438
1213	-0.01523								1215	4.99553								1215	0.0072
1214	-0.01078								1216	4.99643								1216	0.00986
1215	0.00402								1217	4.99668								1217	0.00939
1216	0.01081								1218	4.99686								1218	0.00895
1217	0.00507								1219	4.99611								1219	0.00959
1218	0.00208								1220	4.99523								1220	0.00805
1219	-0.00561								1221	4.99484								1221	0.0088
1220	-0.01188								1222	4.99406								1222	0.00897
1221	-0.00967								1223	4.99374								1223	0.00839
1222	-0.00496								1224	4.99387								1224	0.00695
1223	0.000468289								1225	4.99409								1225	0.00357
1224	0.00578								1226	4.99389								1226	0.00156
1225	0.00775								1227	4.99376								1227	0.000348351
1226	0.00566								1228	4.99478								1228	0.00158
1227	0.00284								1229	4.9954								1229	0.00487
1228	-0.00108								1230	4.99642								1230	0.00602
1229	-0.00182								1231	4.99765								1231	0.0072
1230	0.00374								1232	4.99767								1232	0.00778
1231	0.00946								1233	4.99673								1233	0.00657
1232	0.00952								1234	4.99589								1234	0.00635
1233	0.00476								1235	4.99543								1235	0.00566
1234	0.00225								1236	4.99538								1236	0.00508
1235	0.00398								1237	4.99585								1237	0.00446
1236	0.00188								1238	4.99635								1238	0.00365
1237	-0.000508817								1239	4.99675								1239	0.00252
1238	0.000557162								1240	4.99616								1240	0.00195
1239	-0.00127								1241	4.99723								1241	0.00124
1240	-0.00375								1242	4.99755								1242	1.13113e-05
1241	-0.00123								1243	4.99784								1243	-0.00177
1242	0.00435								1244	4.99839								1244	-0.00477
1243	0.00308								1245	4.99772								1245	-0.00788
1244	-0.00422								1246	4.99702								1246	-0.00845
1245	-0.00708								1247	4.99641								1247	-0.00906
1246	-0.00253								1248	4.99575								1248	-0.00878
1247	-0.000835167								1249	4.99638								1249	-0.00923
1248	-0.00148								1250	4.99742								1250	-0.01105
1249	-0.00284								1251	4.99679								1251	-0.01188
1250	-0.000709194								1252	4.99699								1252	-0.01177
1251	0.00171								1253	4.99698								1253	-0.0093
1252	-0.0023								1254	4.99534								1254	-0.00748
1253	-0.00289								1255	4.99469								1255	-0.00551
1254	-0.00282								1256	4.99358								1256	-0.00553
1255	-0.00495								1257	4.99407								1257	-0.00599
1256	-0.00463								1258	4.99635								1258	-0.0052
1257	-5.0787e-05								1259	4.99778								1259	-0.00462
1258	0.00374								1260	4.9994								1260	-0.00346
1259	0.00524								1261	4.99789								1261	-0.00244
1260	0.00375								1262	4.99699								1262	-0.00214
1261	-0.000638973								1263	4.99388								1263	-0.00776
1262	0.000607314								1264	4.97903								1264	-0.02945
1263	-0.00164								1265	4.95217								1265	-0.06763
1264	-0.01543								1266	4.91975								1266	-0.11225
1265	-0.04318								1267	4.89438								1267	-0.14399
1266	-0.07855								1268	4.88858								1268	-0.15074
1267	-0.09611								1269	4.90452								1269	-0.13261
1268	-0.09808								1270	4.92949								1270	-0.1055
1269	-0.08744								1271	4.95146								1271	-0.08402
1270	-0.07219								1272	4.96648								1272	-0.07073
1271	-0.06225								1273	4.97233								1273	-0.06458
1272	-0.05029								1274	4.97385								1274	-0.05952
1273	-0.03901								1275	4.97434								1275	-0.05534
1274	-0.03059								1276	4.97316								1276	-0.05139
1275	-0.02572								1277	4.97274								1277	-0.04681
1276	-0.02117								1278	4.97297								1278	-0.04245
1277	-0.02082								1279	4.97408								1279	-0.03742
1278	-0.02417								1280	4.97576								1280	-0.03094
1279	-0.02322								1281	4.97727								1281	-0.02543
1280	-0.01954								1282	4.97933								1282	-0.01972
1281	-0.0178								1283	4.98116								1283	-0.01489
1282	-0.01474								1284	4.98169								1284	-0.0115
1283	-0.01194								1285	4.98347								1285	-0.00829
1284	-0.00934								1286	4.98505								1286	-0.00633
1285	-0.00355								1287	4.98626								1287	-0.00466
1286	-0.00613								1288	4.98883								1288	-0.00299
1287	-0.01144								1289	4.99016								1289	-0.00161
1288	-0.00884								1290	4.99152								1290	0.000183808
1289	-0.00562								1291	4.99227								1291	0.00186
1290	-0.00491								1292	4.99211								1292	0.00188
1291	-0.00491								1293	4.99201								1293	0.00187
1292	-0.0035								1294	4.99171								1294	0.00126
1293	-0.00191								1295	4.99096								1295	0.00265
1294	-0.00414								1296	4.99099								1296	0.0069
1295	-0.00737								1297	4.99159								1297	0.00881
1296	-0.0056								1298	4.99185								1298	0.01115
1297	-0.00323								1299	4.9923								1299	0.01116
1298	-0.00219								1300	4.99211								1300	0.00959
1299	0.000989161								1301	4.9915								1301	0.00986
1300	0.00589								1302	4.99104								1302	0.00924
1301	0.00896								1303	4.99062								1303	0.00832
1302	0.00754								1304	4.99019								1304	0.00703
1303	0.0101								1305	4.99015								1305	0.00548
1304	0.00966								1306	4.99006								1306	0.00511
1305	0.000453166								1307	4.99141								1307	0.00578
1306	-0.00424								1308	4.99302								1308	0.0055
1307	-0.00375								1309	4.99301								1309	0.00529
1308	-0.00452								1310	4.99317								1310	0.00382
1309	-0.00514								1311	4.99211								1311	0.00286
1310	-0.000914146								1312	4.99186								1312	0.0025
1311	0.000780069								1313	4.99223								1313	0.00263
1312	-0.00229								1314	4.99306								1314	0.00215
1313	-0.00171								1315	4.99351								1315	0.00103
1314	-0.00369								1316	4.9941								1316	0.000556375
1315	-0.00648								1317	4.99445								1317	-0.0011
1316	-0.000332761								1318	4.99405								1318	-0.00186
1317	0.00816								1319	4.9951								1319	-0.00316
1318	0.00982								1320	4.99524								1320	-0.00262
1319	0.00742								1321	4.99554								1321	-0.00107
1320	0.00288								1322	4.99589								1322	-0.000227593
1321	-0.00208								1323	4.99534								1323	0.000344971
1322	0.00099271								1324	4.99397								1324	-0.000760576
1323	0.00545								1325	4.99367								1325	-0.00224
1324	0.00344								1326	4.99314								1326	-0.00216
1325	0.00208								1327	4.99242								1327	-0.00136
1326	-0.00193								1328	4.99258								1328	-0.000878531
1327	-0.00666								1329	4.99313								1329	-0.00081014
1328	-0.00637								1330	4.99415								1330	-0.00214
1329	-0.0047								1331	4.99618								1331	-0.00289
1330	0.000234672								1332	4.99774								1332	-0.00371
1331	0.00477								1333	4.99834								1333	-0.00344
1332	0.0057								1334	4.99844								1334	-0.00358
1333	0.00528								1335	4.99692								1335	-0.0045
1334	0.00448								1336	4.9962								1336	-0.00429
1335	0.00316								1337	4.99476								1337	-0.00442
1336	0.00497								1338	4.99366								1338	-0.00369
1337	0.0091								1339	4.99393								1339	-0.00299
1338	0.00861								1340	4.99465								1340	-0.00283
1339	0.00343								1341	4.99568								1341	-0.00355
1340	-0.000850288								1342	4.99586								1342	-0.0034
1341	0.000119751								1343	4.99501								1343	-0.00434
1342	0.00728								1344	4.99433								1344	-0.00505
1343	0.01066								1345	4.99343								1345	-0.00399
1344	0.00543								1346	4.99346								1346	-0.00385
1345	-0.000501163								1347	4.99466								1347	-0.00204
1346	-0.00428								1348	4.99474								1348	-0.000487357
1347	-0.0053								1349	4.99505								1349	-0.00025492
1348	-0.00418								1350	4.99555								1350	0.000295288
1349	-0.005								1351	4.99504								1351	0.000275495
1350	-0.00924								1352	4.99506								1352	-0.000254297
1351	-0.00951								1353	4.99536								1353	0.000885911
1352	-0.00338								1354	4.99488								1354	0.00301
1353	0.00146								1355	4.99533								1355	0.00462
1354	0.000903253								1356	4.99593								1356	0.00592
1355	-0.000817634								1357	4.99703								1357	0.00579
1356	0.00277								1358	4.99834								1358	0.0044
1357	0.00481								1359	4.99827								1359	0.00499
1358	0.00171								1360	4.99888								1360	0.00587
1359	0.00574								1361	4.99811								1361	0.00765
1360	0.01092								1362	4.99724								1362	0.0089
1361	0.00895								1363	4.99775								1363	0.00774
1362	0.00835								1364	4.99741								1364	0.00758
1363	0.00818								1365	4.99761								1365	0.00698
1364	0.00246								1366	4.99799								1366	0.00726
1365	-0.00349								1367	4.99779								1367	0.00737
1366	-0.00665								1368	4.99733								1368	0.00673
1367	-0.00625								1369	4.99763								1369	0.00493
1368	-0.000480861								1370	4.99808								1370	0.00417
1369	0.00523								1371	4.99811								1371	0.00338
1370	0.00465								1372	4.99749								1372	0.00181
1371	0.00313								1373	4.99575								1373	0.000907135
1372	-0.00035502								1374	4.99468								1374	-2.38922e-05
1373	-0.00261								1375	4.99494								1375	-0.000482793
1374	0.00251								1376	4.99481								1376	0.000548441
1375	0.00613								1377	4.99538								1377	0.000819675
1376	0.00694								1378	4.99486								1378	-0.000619091
1377	0.00922								1379	4.9942								1379	-0.00153
1378	0.01066								1380	4.99521								1380	-0.00321
1379	0.00541								1381	4.9961								1381	-0.003
1380	0.00038794								1382	4.99651								1382	-0.00156
1381	0.000347225								1383	4.99406								1383	-0.0038
1382	0.00334								1384	4.98261								1384	-0.01976
1383	0.00291								1385	4.95943								1385	-0.05317
1384	-0.01833								1386	4.9303								1386	-0.09768
1385	-0.05856								1387	4.90518								1387	-0.1316
1386	-0.09071								1388	4.89733								1388	-0.14132
1387	-0.10139								1389	4.90826								1389	-0.12898
1388	-0.08973								1390	4.92996								1390	-0.1026
1389	-0.06874								1391	4.95241								1391	-0.0832
1390	-0.05595								1392	4.96767								1392	-0.07294
1391	-0.04487								1393	4.97454								1393	-0.06762
1392	-0.03334								1394	4.97695								1394	-0.06471
1393	-0.02708								1395	4.97607								1395	-0.06051
1394	-0.02431								1396	4.97351								1396	-0.0563
1395	-0.01977								1397	4.97205								1397	-0.05167
1396	-0.01393								1398	4.97189								1398	-0.04718
1397	-0.01333								1399	4.97355								1399	-0.04363
1398	-0.01344								1400	4.9745								1400	-0.03995
1399	-0.0119								1401	4.97599								1401	-0.03622
1400	-0.00982								1402	4.97716								1402	-0.03269
1401	-0.00926								1403	4.9782								1403	-0.02899
1402	-0.01059								1404	4.98065								1404	-0.0261
1403	-0.01146								1405	4.98372								1405	-0.02376
1404	-0.01072								1406	4.98614								1406	-0.02179
1405	-0.01254								1407	4.98866								1407	-0.01927
1406	-0.01541								1408	4.99106								1408	-0.01717
1407	-0.0123								1409	4.99183								1409	-0.01517
1408	-0.00772								1410	4.9923								1410	-0.01257
1409	-0.00502								1411	4.99212								1411	-0.01158
1410	-0.00666								1412	4.99156								1412	-0.00933
1411	-0.00977								1413	4.99145								1413	-0.00882
1412	-0.01205								1414	4.99169								1414	-0.00944
1413	-0.01265								1415	4.99082								1415	-0.00871
1414	-0.00628								1416	4.99046								1416	-0.00861
1415	0.00315								1417	4.99012								1417	-0.00761
1416	0.00654								1418	4.98989								1418	-0.00654
1417	0.00324								1419	4.99042								1419	-0.00639
1418	-0.000554618								1420	4.99068								1420	-0.00636
1419	-0.00178								1421	4.9915								1421	-0.00595
1420	-0.00305								1422	4.99221								1422	-0.00536
1421	-0.00625								1423	4.99218								1423	-0.00499
1422	-0.00631								1424	4.99162								1424	-0.00554
1423	-0.000973383								1425	4.98935								1425	-0.00627
1424	0.00128								1426	4.98873								1426	-0.00565
1425	-0.000188107								1427	4.98905								1427	-0.00536
1426	0.00118								1428	4.98961								1428	-0.0046
1427	0.0048								1429	4.99219								1429	-0.00361
1428	0.00757								1430	4.99291								1430	-0.0027
1429	0.00451								1431	4.99248								1431	-0.00193
1430	-0.000253179								1432	4.99336								1432	-0.000810407
1431	-0.00241								1433	4.99283								1433	0.00111
1432	-0.00263								1434	4.99334								1434	0.00117
1433	-0.00397								1435	4.99522								1435	0.000973707
1434	-0.00596								1436	4.99516								1436	0.000395701
1435	-0.00368								1437	4.99636								1437	0.000456433
1436	-0.00302								1438	4.99661								1438	0.000637166
1437	-0.00568								1439	4.99562								1439	0.00148
1438	-0.00533								1440	4.99392								1440	0.00189
1439	-0.00164								1441	4.99276								1441	0.00116
1440	0.000405441								1442	4.99249								1442	0.000935489
1441	-0.00152								1443	4.99289								1443	0.000662463
1442	-0.00445								1444	4.99478								1444	0.000679437
1443	-0.00633								1445	4.99577								1445	0.000116411
1444	-0.00568								1446	4.99536								1446	-0.00166
1445	-0.000950523								1447	4.99495								1447	-0.0024
1446	0.00277								1448	4.99482								1448	-0.00285
1447	0.00492								1449	4.99492								1449	-0.00264
1448	0.00756								1450	4.99527								1450	-0.00164
1449	0.00924								1451	4.99499								1451	-0.000104862
1450	0.01057								1452	4.99516								1452	0.000773464
1451	0.00837								1453	4.99522								1453	-0.000148209
1452	0.00288								1454	4.99544								1454	-0.00139
1453	-0.00209								1455	4.99603								1455	-0.00355
1454	-0.00113								1456	4.9953								1456	-0.00553
1455	0.00234								1457	4.99537								1457	-0.00569
1456	0.00139								1458	4.99426								1458	-0.00444
1457	-0.00204								1459	4.9939								1459	-0.00325
1458	-0.00284								1460	4.99438								1460	-0.0022
1459	-0.00112								1461	4.99415								1461	-0.00142
1460	-0.003								1462	4.99546								1462	-0.00109
1461	-0.00598								1463	4.99597								1463	-0.0016
1462	-0.0054								1464	4.99566								1464	-0.00165
1463	-0.00272								1465	4.99606								1465	-0.00192
1464	0.00169								1466	4.99631								1466	-0.00177
1465	0.00646								1467	4.99599								1467	-0.000712044
1466	0.00648								1468	4.99616								1468	9.79845e-06
1467	0.00313								1469	4.99524								1469	0.000651641
1468	0.005								1470	4.99376								1470	0.000763483
1469	0.00862								1471	4.99409								1471	0.000941363
1470	0.00622								1472	4.99357								1472	0.000996034
1471	0.00411								1473	4.99306								1473	0.000270705
1472	0.00286								1474	4.99325								1474	-0.000764624
1473	-0.000438314								1475	4.99334								1475	-0.000459953
1474	0.000570983								1476	4.99365								1476	-0.00118
1475	0.00267								1477	4.99351								1477	-0.00095654
1476	-0.00164								1478	4.99395								1478	-0.00104
1477	-0.00302								1479	4.99366								1479	-0.00297
1478	-0.00247								1480	4.99343								1480	-0.00319
1479	-0.00273								1481	4.99404								1481	-0.00302
1480	-0.000869713								1482	4.99365								1482	-0.00264
1481	0.000730737								1483	4.99543								1483	-0.00218
1482	0.0032								1484	4.99794								1484	-0.00159
1483	0.00251								1485	4.99848								1485	-0.00221
1484	-0.000637912								1486	4.99918								1486	-0.00217
1485	-0.00238								1487	4.99768								1487	-0.000794421
1486	-0.000546674								1488	4.99579								1488	-8.79552e-05
1487	0.00197								1489	4.9955								1489	0.00135
1488	0.0033								1490	4.99513								1490	0.00253
1489	0.00159								1491	4.994								1491	0.00352
1490	-0.00219								1492	4.99254								1492	0.00484
1491	-0.00205								1493	4.99179								1493	0.00541
1492	-0.00372								1494	4.99154								1494	0.00665
1493	-0.00714								1495	4.99334								1495	0.00632
1494	-0.00553								1496	4.99452								1496	0.0057
1495	-0.000108881								1497	4.9951								1497	0.00528
1496	0.00424								1498	4.99567								1498	0.00429
1497	0.00437								1499	4.99453								1499	0.00314
1498	-0.00167								1500	4.99489								1500	0.00161
1499	-0.00518								1501	4.99445								1501	0.000908361
1500	-0.00249								1502	4.99425								1502	0.000837367
1501	0.0011								1503	4.99279								1503	-0.000891641
1502	-0.000172174								1504	4.98234								1504	-0.01517
1503	-0.00619								1505	4.96046								1505	-0.04486
1504	-0.02498								1506	4.93066								1506	-0.08397
1505	-0.05227								1507	4.90612								1507	-0.11405
1506	-0.07344								1508	4.89942								1508	-0.12168
1507	-0.08439								1509	4.9118								1509	-0.10782
1508	-0.07649								1510	4.93659								1510	-0.08368
1509	-0.06013								1511	4.95848								1511	-0.06593
1510	-0.04917								1512	4.97148								1512	-0.0577
1511	-0.04041								1513	4.97639								1513	-0.05569
1512	-0.03371								1514	4.97533								1514	-0.05342
1513	-0.02993								1515	4.97304								1515	-0.05099
1514	-0.02402								1516	4.97135								1516	-0.04706
1515	-0.01972								1517	4.97128								1517	-0.0422
1516	-0.01586								1518	4.97325								1518	-0.03856
1517	-0.00804								1519	4.97495								1519	-0.03491
1518	-0.00672								1520	4.97616								1520	-0.03142
1519	-0.01149								1521	4.97782								1521	-0.02812
1520	-0.0111								1522	4.97932								1522	-0.02529
1521	-0.00773								1523	4.98181								1523	-0.02227
1522	-0.00894								1524	4.98527								1524	-0.02037
1523	-0.00863								1525	4.98648								1525	-0.01831
1524	-0.00287								1526	4.98722								1526	-0.01555
1525	0.000324975								1527	4.9874								1527	-0.01233
1526	0.00038545								1528	4.98787								1528	-0.00931
1527	-0.00303								1529	4.9901								1529	-0.00476
1528	-0.00609								1530	4.9915								1530	-0.00245
1529	-0.00913								1531	4.993								1531	-0.0013
1530	-0.0125								1532	4.99226								1532	0.000605818
1531	-0.01463								1533	4.99111								1533	0.000281163
1532	-0.01751								1534	4.99103								1534	0.000296508
1533	-0.01523								1535	4.99054								1535	0.00114
1534	-0.011								1536	4.99062								1536	0.00148
1535	-0.00395								1537	4.99041								1537	0.00145
1536	0.00176								1538	4.9899								1538	0.00252
1537	-0.000562171								1539	4.9906								1539	0.00366
1538	-0.00257								1540	4.99028								1540	0.00351
1539	0.000947688								1541	4.99016								1541	0.00431
1540	0.00632								1542	4.99008								1542	0.00379
1541	0.00386								1543	4.9898								1543	0.00246
1542	-0.00333								1544	4.98956								1544	0.00165
1543	-0.01053								1545	4.98971								1545	-0.000192147
1544	-0.01328								1546	4.98971								1546	-0.00085048
1545	-0.01052								1547	4.98991								1547	-0.00159
1546	-0.00437								1548	4.99069								1548	-0.000729929
1547	0.00188								1549	4.99094								1549	0.000398411
1548	0.00449								1550	4.99062								1550	0.000246752
1549	0.00489								1551	4.99028								1551	0.000475093
1550	0.00572								1552	4.9907								1552	-0.000416567
1551	0.00435								1553	4.99063								1553	-0.00186
1552	-0.00249								1554	4.99205								1554	-0.00236
1553	-0.0085								1555	4.99302								1555	-0.00348
1554	-0.00706								1556	4.99337								1556	-0.00375
1555	-0.00315								1557	4.99357								1557	-0.00293
1556	-0.0024								1558	4.99287								1558	-0.00229
1557	-0.0023								1559	4.99289								1559	-0.00125
1558	-0.00121								1560	4.99249								1560	-6.96303e-05
1559	0.000415089								1561	4.99258								1561	-0.00082872
1560	-0.00269								1562	4.99328								1562	-0.00144
1561	-0.00372								1563	4.9928								1563	-0.00152
1562	-0.00111								1564	4.99315								1564	-0.00234
1563	-0.00209								1565	4.99413								1565	-0.00211
1564	-0.00329								1566	4.99443								1566	-0.00135
1565	0.00174								1567	4.99444								1567	0.000120986
1566	0.00371								1568	4.99407								1568	0.000861595
1567	0.000883186								1569	4.99422								1569	0.0029
1568	0.0011								1570	4.99369								1570	0.0041
1569	0.00129								1571	4.99246								1571	0.0041
1570	0.00544								1572	4.99227								1572	0.00373
1571	0.00814								1573	4.99108								1573	0.00282
1572	0.00534								1574	4.99129								1574	0.0016
1573	0.00309								1575	4.99235								1575	0.000544839
1574	-0.000201434								1576	4.99248								1576	0.000371289
1575	-0.00018379								1577	4.9927								1577	-2.26199e-06
1576	0.00397								1578	4.99283								1578	-0.000274265
1577	0.00177								1579	4.99431								1579	-0.000212266
1578	0.00129								1580	4.99529								1580	0.00133
1579	0.000655802								1581	4.99547								1581	0.00247
1580	-0.00199								1582	4.99499								1582	0.00397
1581	-0.00279								1583	4.99447								1583	0.00457
1582	-0.00333								1584	4.99384								1584	0.00364
1583	-0.000915867								1585	4.99389								1585	0.00218
1584	0.0015								1586	4.99402								1586	0.00142
1585	0.00313								1587	4.99278								1587	0.00108
1586	0.00262								1588	4.99147								1588	0.000534139
1587	0.000261188								1589	4.99202								1589	0.000664862
1588	-0.000492459								1590	4.99318								1590	0.000295584
1589	-0.00313								1591	4.99411								1591	7.63067e-05
1590	-0.00586								1592	4.99567								1592	-0.000122971
1591	-0.00185								1593	4.99534								1593	-0.00104
1592	0.00307								1594	4.99367								1594	-0.000891256
1593	0.000668913								1595	4.99299								1595	-0.0016
1594	-0.00329								1596	4.99294								1596	-0.00176
1595	-0.00127								1597	4.99297								1597	-0.00165
1596	0.00119								1598	4.99343								1598	-0.00232
1597	0.00366								1599	4.99243								1599	-0.00148
1598	0.00339								1600	4.99114								1600	-0.00137
1599	-0.000955934								1601	4.99007								1601	-0.00183
1600	-0.00123								1602	4.99019								1602	-0.00271
1601	0.00035534								1603	4.99214								1603	-0.00444
1602	0.000380977								1604	4.99418								1604	-0.00588
1603	0.00239								1605	4.99496								1605	-0.0056
1604	0.00368								1606	4.99597								1606	-0.00533
1605	0.00286								1607	4.99543								1607	-0.00384
1606	0.00184								1608	4.99501								1608	-0.00146
1607	-3.22172e-05								1609	4.99525								1609	0.000491358
1608	0.00142								1610	4.9948								1610	0.00215
1609	0.00179								1611	4.99441								1611	0.00341
1610	-0.0021								1612	4.99354								1612	0.00391
1611	-0.00296								1613	4.99415								1613	0.004
1612	-0.00103								1614	4.99445								1614	0.00369
1613	-6.20886e-05								1615	4.99531								1615	0.00239
1614	-0.000427408								1616	4.99601								1616	0.00142
1615	8.72725e-05								1617	4.9956								1617	0.00161
1616	-0.000348047								1618	4.9949								1618	0.000914063
1617	-0.0015								1619	4.99406								1619	0.00169
1618	0.00133								1620	4.99321								1620	0.00154
1619	0.00187								1621	4.99283								1621	0.000181774
1620	-0.00171								1622	4.99288								1622	0.00176
1621	-0.00201								1623	4.99152								1623	0.000961131
1622	0.000758242								1624	4.98364								1624	-0.01045
1623	0.00284								1625	4.96505								1625	-0.03748
1624	-0.01047								1626	4.93788								1626	-0.07747
1625	-0.04151								1627	4.91497								1627	-0.11152
1626	-0.06665								1628	4.90551								1628	-0.12396
1627	-0.07415								1629	4.91552								1629	-0.11278
1628	-0.06843								1630	4.93735								1630	-0.0863
1629	-0.05372								1631	4.95894								1631	-0.06535
1630	-0.03943								1632	4.97444								1632	-0.05487
1631	-0.02651								1633	4.97918								1633	-0.05078
1632	-0.01646								1634	4.98025								1634	-0.05149
1633	-0.01095								1635	4.97859								1635	-0.04998
1634	-0.00982								1636	4.97621								1636	-0.04814
1635	-0.0116								1637	4.97605								1637	-0.04671
1636	-0.01225								1638	4.97698								1638	-0.04295
1637	-0.01512								1639	4.97729								1639	-0.03902
1638	-0.01735								1640	4.9776								1640	-0.03443
1639	-0.0133								1641	4.97729								1641	-0.03096
1640	-0.00977								1642	4.97641								1642	-0.02834
1641	-0.00653								1643	4.97758								1643	-0.02605
1642	-0.00302								1644	4.98055								1644	-0.02414
1643	-0.00267								1645	4.98386								1645	-0.02065
1644	-0.00443								1646	4.98629								1646	-0.01655
1645	-0.00656								1647	4.98765								1647	-0.01364
1646	-0.0023								1648	4.98859								1648	-0.0106
1647	-0.000117573								1649	4.98927								1649	-0.0092
1648	-0.00365								1650	4.99116								1650	-0.00778
1649	-0.0051								1651	4.99248								1651	-0.00643
1650	0.000216937								1652	4.99267								1652	-0.00548
1651	0.00366								1653	4.99179								1653	-0.00523
1652	-0.00185								1654	4.99033								1654	-0.00571
1653	-0.00683								1655	4.99056								1655	-0.00446
1654	-0.0079								1656	4.98934								1656	-0.00447
1655	-0.00685								1657	4.98894								1657	-0.00252
1656	-0.00409								1658	4.98833								1658	-0.000452165
1657	-0.000636228								1659	4.9874								1659	0.000201191
1658	-0.00010552								1660	4.98898								1660	0.00265
1659	-0.000195279								1661	4.98963								1661	0.00485
1660	-0.0014								1662	4.99114								1662	0.00648
1661	-0.00222								1663	4.99134								1663	0.00717
1662	-0.00217								1664	4.99012								1664	0.00686
1663	-0.00396								1665	4.99013								1665	0.00587
1664	-0.00252								1666	4.98921								1666	0.00497
1665	-0.00178								1667	4.99026								1667	0.0045
1666	-0.00231								1668	4.99105								1668	0.00281
1667	-0.00189								1669	4.99204								1669	0.00136
1668	-0.00274								1670	4.99383								1670	0.000672582
1669	-0.0024								1671	4.9948								1671	0.000648023
1670	-0.0011								1672	4.99574								1672	0.00177
1671	0.00179								1673	4.99604								1673	0.00123
1672	0.00311								1674	4.99451								1674	0.00156
1673	0.00101								1675	4.99283								1675	0.00060973
1674	-0.00316								1676	4.99217								1676	0.000585061
1675	-0.00497								1677	4.99162								1677	0.0014
1676	0.000651007								1678	4.99275								1678	0.000415722
1677	0.00455								1679	4.99361								1679	0.00107
1678	0.00068707								1680	4.99334								1680	0.00129
1679	-0.00574								1681	4.99383								1681	0.000209679
1680	-0.00597								1682	4.99398								1682	0.000413577
1681	-0.00101								1683	4.99345								1683	-0.000892526
1682	0.00146								1684	4.99342								1684	-0.0022
1683	0.000193925								1685	4.99289								1685	-0.00208
1684	-0.00454								1686	4.99262								1686	-0.00241
1685	-0.00613								1687	4.99311								1687	-0.00185
1686	-0.000875911								1688	4.99241								1688	-0.00157
1687	0.00234								1689	4.99236								1689	-0.000542564
1688	0.00308								1690	4.99248								1690	-4.26589e-05
1689	0.0046								1691	4.99242								1691	-0.000405665
1690	0.0012								1692	4.99264								1692	-0.000418672
1691	-0.00434								1693	4.99275								1693	-0.00114
1692	-0.00622								1694	4.99157								1694	-0.000734685
1693	-0.00494								1695	4.99113								1695	-0.000148215
1694	-0.000506933								1696	4.99171								1696	-6.49345e-05
1695	0.00406								1697	4.99212								1697	-8.1654e-05
1696	0.00486								1698	4.99386								1698	0.000231626
1697	-0.00151								1699	4.99483								1699	0.000424907
1698	-0.00409								1700	4.99527								1700	0.000598022
1699	-0.00175								1701	4.99515								1701	0.00227
1700	-0.00184								1702	4.99389								1702	0.00284
1701	-0.0002502								1703	4.99273								1703	0.00391
1702	0.000294761								1704	4.99152								1704	0.00285
1703	-0.000840278								1705	4.98952								1705	0.00193
1704	0.00131								1706	4.98987								1706	0.000803043
1705	0.00427								1707	4.99072								1707	-0.000431344
1706	0.00224								1708	4.99134								1708	0.00159
1707	-0.00247								1709	4.99289								1709	0.000799882
1708	-0.00393								1710	4.9924								1710	0.000665495
1709	-0.00245								1711	4.99182								1711	-0.00022443
1710	-0.00538								1712	4.99275								1712	-0.00156
1711	-0.00657								1713	4.99186								1713	-0.00175
1712	0.00258								1714	4.99221								1714	-0.0034
1713	0.00891								1715	4.99187								1715	-0.00325
1714	0.00656								1716	4.99067								1716	-0.00335
1715	0.00506								1717	4.99169								1717	-0.00323
1716	0.0075								1718	4.99163								1718	-0.00198
1717	0.00322								1719	4.99175								1719	-0.00209
1718	-0.00613								1720	4.99246								1720	-0.00175
1719	-0.0055								1721	4.99228								1721	-0.00181
1720	0.000830598								1722	4.99222								1722	-0.00198
1721	0.00395								1723	4.99359								1723	-0.00154
1722	0.00604								1724	4.99401								1724	-0.00256
1723	0.00549								1725	4.99456								1725	-0.00229
1724	0.00352								1726	4.99444								1726	-0.00181
1725	0.00371								1727	4.99307								1727	-0.00175
1726	0.00248								1728	4.99218								1728	-0.000876093
1727	0.00238								1729	4.99144								1729	-0.000870129
1728	0.00396								1730	4.99184								1730	-0.000954165
1729	0.00594								1731	4.99211								1731	-0.000929762
1730	0.00475								1732	4.99277								1732	-0.000206982
1731	0.000617748								1733	4.99395								1733	0.000885798
1732	-0.00314								1734	4.9942								1734	0.00186
1733	-0.00378								1735	4.99451								1735	0.00252
1734	-0.0041								1736	4.9935								1736	0.00285
1735	-0.00432								1737	4.99226								1737	0.00329
1736	-0.00329								1738	4.99218								1738	0.00299
1737	-0.00201								1739	4.99252								1739	0.00317
1738	0.000545183								1740	4.9932								1740	0.00305
1739	-0.00172								1741	4.99328								1741	0.00183
1740	-0.00603								1742	4.99274								1742	0.00123
1741	-0.00573								1743	4.99182								1743	-0.000378142
1742	-0.0009841								1744	4.98524								1744	-0.01364
1743	0.00366								1745	4.96947								1745	-0.04197
1744	-0.00589								1746	4.94464								1746	-0.08054
1745	-0.02847								1747	4.91993								1747	-0.11137
1746	-0.05033								1748	4.90875								1748	-0.11975
1747	-0.06288								1749	4.91463								1749	-0.10464
1748	-0.06176								1750	4.93381								1750	-0.07779
1749	-0.04891								1751	4.9574								1751	-0.05826
1750	-0.03486								1752	4.9728								1752	-0.05004
1751	-0.02536								1753	4.97994								1753	-0.05003
1752	-0.01622								1754	4.98309								1754	-0.0508
1753	-0.00887								1755	4.98202								1755	-0.05043
1754	-0.00422								1756	4.98054								1756	-0.04873
1755	-0.00244								1757	4.98012								1757	-0.04585
1756	-0.00294								1758	4.98063								1758	-0.04318
1757	-0.00308								1759	4.9794								1759	-0.04142
1758	-0.00235								1760	4.98046								1760	-0.03953
1759	-0.00146								1761	4.98069								1761	-0.03719
1760	-0.0017								1762	4.98048								1762	-0.03418
1761	-0.00128								1763	4.98122								1763	-0.03048
1762	-0.00347								1764	4.98183								1764	-0.0268
1763	-0.00523								1765	4.98387								1765	-0.02318
1764	-0.00118								1766	4.98534								1766	-0.02136
1765	-6.13137e-05								1767	4.9877								1767	-0.01957
1766	-0.00116								1768	4.98926								1768	-0.0179
1767	-0.0037								1769	4.99048								1769	-0.01785
1768	-0.00394								1770	4.99064								1770	-0.01532
1769	-0.00251								1771	4.99165								1771	-0.01236
1770	-0.0012								1772	4.99239								1772	-0.01028
1771	-0.000640396								1773	4.9923								1773	-0.00755
1772	-0.0083								1774	4.99298								1774	-0.0068
1773	-0.01353								1775	4.9914								1775	-0.00635
1774	-0.01047								1776	4.99078								1776	-0.00571
1775	-0.00752								1777	4.99007								1777	-0.00443
1776	-0.00619								1778	4.98926								1778	-0.00216
1777	-0.00409								1779	4.98991								1779	-0.000861024
1778	-0.00165								1780	4.98914								1780	-0.00047788
1779	-0.0024								1781	4.98889								1781	-0.00133
1780	-0.0038								1782	4.98897								1782	-0.00345
1781	-0.00434								1783	4.98962								1783	-0.00537
1782	-0.00242								1784	4.99057								1784	-0.00556
1783	0.00221								1785	4.99091								1785	-0.00488
1784	0.00392								1786	4.99093								1786	-0.00431
1785	0.00224								1787	4.99064								1787	-0.0028
1786	0.000948906								1788	4.9898								1788	-0.00211
1787	-0.00235								1789	4.99002								1789	-0.00179
1788	-0.00566								1790	4.99083								1790	-0.00281
1789	-0.00544								1791	4.99032								1791	-0.00401
1790	-0.0024								1792	4.99109								1792	-0.00392
1791	-0.00131								1793	4.99211								1793	-0.00424
1792	-0.00323								1794	4.9914								1794	-0.00217
1793	-0.00591								1795	4.99184								1795	-0.000820172
1794	-0.00814								1796	4.99111								1796	-0.00096022
1795	-0.0054								1797	4.99119								1797	-0.000426187
1796	-0.00105								1798	4.99151								1798	0.000308229
1797	0.00157								1799	4.99097								1799	5.26462e-05
1798	0.0015								1800	4.99122								1800	-0.000182937
1799	-0.000634989								1801	4.99049								1801	0.00015148
1800	0.000505635								1802	4.99081								1802	-0.000231157
1801	0.00351								1803	4.99125								1803	0.000248843
1802	0.00237								1804	4.99138								1804	0.000638842
1803	0.00209								1805	4.99138								1805	0.000318842
1804	0.00334								1806	4.99242								1806	-0.000131159
1805	0.00277								1807	4.99128								1807	-0.000569559
1806	0.0019								1808	4.99211								1808	-1.29183e-05
1807	-0.000444187								1809	4.99181								1809	0.000633723
1808	0.0015								1810	4.99115								1810	0.000120364
1809	0.00312								1811	4.99263								1811	0.00134
1810	-0.00225								1812	4.99238								1812	0.00103
1811	-0.00686								1813	4.99205								1813	0.00184
1812	-0.00473								1814	4.99138								1814	0.00279
1813	-0.0012								1815	4.99135								1815	0.00326
1814	0.000559326								1816	4.99195								1816	0.0037
1815	0.000467951								1817	4.99161								1817	0.00274
1816	-0.00157								1818	4.99147								1818	0.00144
1817	0.000354576								1819	4.9915								1819	0.000325304
1818	0.00378								1820	4.99076								1820	0.000246534
1819	0.00539								1821	4.99093								1821	0.000177763
1820	0.00524								1822	4.99067								1822	0.00147
1821	0.00421								1823	4.99043								1823	0.00119
1822	0.00373								1824	4.99106								1824	0.000358906
1823	0.00193								1825	4.9922								1825	-0.000194757
1824	0.00385								1826	4.99264								1826	-8.42065e-06
1825	0.00624								1827	4.99237								1827	-0.000292084
1826	0.00472								1828	4.99076								1828	0.000143343
1827	0.00587								1829	4.98975								1829	0.000622229
1828	0.00304								1830	4.98948								1830	-0.00113
1829	-0.00317								1831	4.98962								1831	-0.00148
1830	-0.00339								1832	4.99023								1832	-0.00216
1831	-0.00088009								1833	4.99009								1833	-0.00353
1832	-0.000625081								1834	4.99097								1834	-0.00259
1833	-0.00349								1835	4.99177								1835	-0.00219
1834	-0.00834								1836	4.99274								1836	-0.00188
1835	-0.00723								1837	4.99456								1837	-0.000639478
1836	-0.00621								1838	4.99532								1838	0.0016
1837	-0.01001								1839	4.99479								1839	0.00322
1838	-0.00862								1840	4.99436								1840	0.00374
1839	-0.00534								1841	4.99394								1841	0.00387
1840	-0.0054								1842	4.99297								1842	0.0033
1841	-0.00394								1843	4.99255								1843	0.00363
1842	-0.00119								1844	4.9926								1844	0.00478
1843	-0.00266								1845	4.99186								1845	0.00645
1844	-0.00561								1846	4.99271								1846	0.00656
1845	-0.00603								1847	4.99333								1847	0.00645
1846	-0.000790712								1848	4.99438								1848	0.00554
1847	0.00305								1849	4.99484								1849	0.00515
1848	-0.00045136								1850	4.99487								1850	0.00636
1849	-0.00356								1851	4.99505								1851	0.00698
1850	-0.00474								1852	4.99276								1852	0.00884
1851	-0.00375								1853	4.99286								1853	0.00682
1852	0.00104								1854	4.99136								1854	0.00178
1853	0.00765								1855	4.99047								1855	-0.0056
1854	0.00935								1856	4.99178								1856	-0.01452
1855	0.00555								1857	4.9915								1857	-0.02043
1856	0.00137								1858	4.99184								1858	-0.02457
1857	-0.000276641								1859	4.99185								1859	-0.02393
1858	0.00212								1860	4.99192								1860	-0.02145
1859	0.0038								1861	4.99232								1861	-0.01782
1860	0.00475								1862	4.99278								1862	-0.01372
1861	0.00919								1863	4.99238								1863	-0.01195
1862	0.00766								1864	4.98496								1864	-0.02107
1863	0.0031								1865	4.96753								1865	-0.04832
1864	-0.00336								1866	4.94263								1866	-0.08511
1865	-0.01967								1867	4.91931								1867	-0.11587
1866	-0.04055								1868	4.90876								1868	-0.1231
1867	-0.05521								1869	4.91548								1869	-0.106
1868	-0.05376								1870	4.93566								1870	-0.07917
1869	-0.0376								1871	4.95836								1871	-0.05701
1870	-0.01704								1872	4.97532								1872	-0.04742
1871	-0.007								1873	4.98391								1873	-0.04525
1872	-0.00661								1874	4.98501								1874	-0.04413
1873	-0.00422								1875	4.98286								1875	-0.0424
1874	-0.00297								1876	4.98001								1876	-0.04017
1875	-0.00228								1877	4.97832								1877	-0.03904
1876	-0.00236								1878	4.97746								1878	-0.03646
1877	-0.00217								1879	4.9776								1879	-0.03537
1878	0.000883096								1880	4.9777								1880	-0.03394
1879	0.00163								1881	4.97818								1881	-0.03089
1880	0.00465								1882	4.9795								1882	-0.02692
1881	0.00729								1883	4.97989								1883	-0.02257
1882	0.00079575								1884	4.98174								1884	-0.02069
1883	-0.00734								1885	4.98253								1885	-0.01877
1884	-0.00605								1886	4.98443								1886	-0.01788
1885	-0.00402								1887	4.98714								1887	-0.01591
1886	-0.00627								1888	4.98779								1888	-0.015
1887	-0.00734								1889	4.9893								1889	-0.01308
1888	-0.00869								1890	4.9893								1890	-0.01058
1889	-0.00602								1891	4.98918								1891	-0.01031
1890	-0.00332								1892	4.98894								1892	-0.00672
1891	-0.00594								1893	4.98851								1893	-0.00401
1892	-0.00485								1894	4.98889								1894	-0.00264
1893	-0.00314								1895	4.98831								1895	-0.000688587
1894	-0.00471								1896	4.98821								1896	0.000125929
1895	-0.00592								1897	4.9872								1897	-0.000949555
1896	-0.00309								1898	4.98646								1898	-0.00155
1897	0.00302								1899	4.98579								1899	-0.000957361
1898	0.0055								1900	4.98592								1900	-0.000929008
1899	0.00154								1901	4.98714								1901	0.000349345
1900	-0.00392								1902	4.98794								1902	0.000767698
1901	-0.00312								1903	4.98814								1903	0.000276051
1902	-0.00163								1904	4.98864								1904	-0.000220754
1903	0.000127014								1905	4.98858								1905	-0.000688024
1904	0.00176								1906	4.98888								1906	-0.000965294
1905	0.000147082								1907	4.99044								1907	-0.000992564
1906	-0.00161								1908	4.98884								1908	-0.000439834
1907	-0.00105								1909	4.98828								1909	-0.000670672
1908	0.000317167								1910	4.98866								1910	-0.000452983
1909	-0.000583257								1911	4.98775								1911	-0.000365293
1910	-0.000503681								1912	4.98947								1912	-0.000267604
1911	-0.000274105								1913	4.99046								1913	-0.000369915
1912	1.54709e-05								1914	4.98882								1914	-0.00111
1913	-0.00138								1915	4.98944								1915	-0.000680767
1914	-0.00267								1916	4.9905								1916	-0.00108
1915	-0.00105								1917	4.99083								1917	-0.000883756
1916	0.00189								1918	4.99216								1918	-0.00030025
1917	0.00379								1919	4.99246								1919	-0.000987398
1918	0.00345								1920	4.99227								1920	-0.00171
1919	0.00269								1921	4.99235								1921	-0.0029
1920	0.00248								1922	4.99151								1922	-0.00403
1921	0.0022								1923	4.99143								1923	-0.00565
1922	-0.000163597								1924	4.99062								1924	-0.00561
1923	-0.00301								1925	4.98992								1925	-0.00567
1924	-0.00373								1926	4.99003								1926	-0.00545
1925	-0.0016								1927	4.99002								1927	-0.0028
1926	-0.0013								1928	4.99002								1928	-0.00118
1927	-0.00377								1929	4.9908								1929	0.00042228
1928	-0.00119								1930	4.99172								1930	0.00173
1929	0.000916232								1931	4.99198								1931	0.000818207
1930	-0.00064555								1932	4.99223								1932	0.00128
1931	-0.000847331								1933	4.99192								1933	0.00188
1932	0.00126								1934	4.99172								1934	0.00374
1933	0.00135								1935	4.99098								1935	0.0054
1934	-0.00312								1936	4.99101								1936	0.00573
1935	-0.00432								1937	4.99104								1937	0.00541
1936	-0.00212								1938	4.99057								1938	0.00357
1937	-0.00266								1939	4.99078								1939	0.00276
1938	-0.00226								1940	4.99033								1940	0.00269
1939	0.00151								1941	4.99055								1941	0.00239
1940	0.00166								1942	4.99077								1942	0.00258
1941	-0.00184								1943	4.99135								1943	0.00273
1942	-0.00273								1944	4.99119								1944	0.00197
1943	-0.000141086								1945	4.9901								1945	0.0022
1944	0.00585								1946	4.99097								1946	0.00196
1945	0.00769								1947	4.99062								1947	0.0011
1946	0.00208								1948	4.99059								1948	0.000493489
1947	-0.00359								1949	4.99101								1949	0.000100897
1948	-0.00695								1950	4.9908								1950	0.00012241
1949	-0.00456								1951	4.99081								1951	-0.000451865
1950	-0.000914635								1952	4.99094								1952	-0.00049614
1951	0.000843638								1953	4.99149								1953	-0.00126
1952	0.00456								1954	4.99117								1954	-0.00147
1953	0.00452								1955	4.99149								1955	-0.000815876
1954	0.00271								1956	4.99109								1956	-0.0015
1955	0.000597211								1957	4.99044								1957	-0.000879
1956	-0.00344								1958	4.98976								1958	-0.00186
1957	-0.00397								1959	4.98962								1959	-0.00238
1958	-0.00119								1960	4.9913								1960	-0.00231
1959	0.0051								1961	4.99298								1961	-0.00241
1960	0.00864								1962	4.99439								1962	-0.000833216
1961	0.00504								1963	4.99348								1963	-0.000511721
1962	8.96217e-05								1964	4.99247								1964	7.97744e-05
1963	-0.00197								1965	4.99066								1965	0.00032334
1964	-0.00346								1966	4.98955								1966	0.000484474
1965	-0.00262								1967	4.99086								1967	0.00158
1966	0.00185								1968	4.99193								1968	0.00245
1967	0.00659								1969	4.99246								1969	0.00184
1968	0.00468								1970	4.99202								1970	0.00128
1969	-0.000362886								1971	4.99108								1971	0.000662576
1970	0.000907475								1972	4.99047								1972	0.00093479
1971	0.00184								1973	4.99018								1973	0.00163
1972	0.000648341								1974	4.9911								1974	0.00236
1973	-0.00121								1975	4.99267								1975	0.00294
1974	-0.00155								1976	4.9926								1976	0.00161
1975	-0.000839905								1977	4.99264								1977	0.00238
1976	0.000401106								1978	4.99249								1978	0.00191
1977	0.00307								1979	4.99082								1979	0.0018
1978	0.00319								1980	4.99108								1980	0.00209
1979	0.000674141								1981	4.99184								1981	0.00122
1980	-0.000674488								1982	4.99208								1982	0.00104
1981	-4.29565e-05								1983	4.99266								1983	0.00222
1982	0.00214								1984	4.98836								1984	-0.00344
1983	0.00535								1985	4.97466								1985	-0.02395
1984	0.00393								1986	4.95166								1986	-0.05712
1985	-0.01008								1987	4.92794								1987	-0.09168
1986	-0.03417								1988	4.91453								1988	-0.10811
1987	-0.05014								1989	4.91689								1989	-0.10044
1988	-0.05176								1990	4.93548								1990	-0.07761
1989	-0.04392								1991	4.95684								1991	-0.05566
1990	-0.03385								1992	4.97475								1992	-0.04416
1991	-0.02219								1993	4.98512								1993	-0.04041
1992	-0.01183								1994	4.98762								1994	-0.0395
1993	-0.01141								1995	4.98773								1995	-0.03777
1994	-0.01054								1996	4.98452								1996	-0.0366
1995	-0.00661								1997	4.98237								1997	-0.03633
1996	-0.00107								1998	4.98121								1998	-0.03461
1997	0.00234								1999	4.97998								1999	-0.03226
1998	0.00504								2000	4.97977								2000	-0.02992
1999	0.00978								2001	4.9798								2001	-0.02732
[truncated: 1,183 more rows]

## Sheet: Figure 4a
Figure 4a	1H & 15N chemical shifts of Survivin(1-120) (400 µM) without and with 1 equivalent of Tweezer
	The spectra are shown in Fig. SI2a.
	Residues that are grayed out are not assigned or not visible in the spectrum.
	Residues proceeding AA #3 are not visible because their amide H exchanges quickly with the solvent H2O.
	Prolines are not visible because no amide H is present.
		without unmodified Tweezer			with 1 eq. (400 µM) Tweezer
amino acid (AA)	aa #	d 1H / ppm	d 15N / ppm		d 1H / ppm	d 15N / ppm
A	3	8.215	124.939		8.211	124.877
P	4
T	5
L	6	8.125	125.276		8.13	125.262
P	7
P	8
A	9
W	10	8.139	114.802		8.139	114.802
Q	11	7.425	119.975		7.411	119.919
P	12
F	13	7.567	111.681		7.568	111.737
L	14	8.148	121.699		8.15	121.671
K	15	7.215	118.734		7.211	118.644
D	16	9.06	116.057		9.06	116.057
H	17	7.019	118.736		7.024	118.687
R	18	7.747	118.103		7.747	118.103
I	19	8.875	120.574		8.88	120.588
S	20	7.487	116.919		7.487	116.919
T	21	7.434	110.698		7.443	110.712
F	22	7.615	120.092		7.626	120.071
K	23
N	24
W	25	8.164	123.686		8.177	123.71
P	26
F	27
L	28	8.21	122.244		8.21	122.244
E	29	7.919	116.725		7.919	116.725
G	30	8.94	103.58		8.94	103.58
C	31	7.466	114.281		7.47	114.288
A	32	8.433	122.515		8.439	122.508
C	33	7.822	117.393		7.826	117.4
T	34	6.836	108.782		6.844	108.782
P	35
E	36	8.309	114.455		8.318	114.455
R	37	7.229	119.071		7.231	119.106
M	38	8.588	119.923		8.597	119.999
A	39	8.499	121.369		8.503	121.348
E	40	8.819	124.819		8.819	124.819
A	41	7.488	117.405		7.482	117.322
G	42	7.688	102.673		7.686	102.624
F	43	8.01	118.062		8.007	118.048
I	44	8.588	110.958		8.626	110.847
H	45	7.347	125.337		7.347	125.351
C	46	8.896	126.531		8.902	126.524
P	47
T	48	7.572	110.192		7.575	110.199
E	49
N	50	8.101	112.943		8.104	112.943
E	51	7.843	118.803		7.85	118.81
P	52
D	53	8.641	118.657		8.641	118.657
L	54	6.949	119.082		6.953	119.103
A	55	8.93	129.643		8.934	129.678
Q	56	9.079	120.065		9.087	120.093
C	57	8.537	129.894		8.533	129.873
F	58	8.523	129.051		8.534	129.114
F	59	8.941	126.599		8.943	126.585
C	60	9.083	117.262		9.098	117.269
F	61	6.947	115.891		6.959	115.891
K	62	8.117	122.813		8.121	122.837
E	63	8.662	125.938		8.659	125.896
L	64	9.264	123.607		9.266	123.586
E	65	8.431	121.317		8.447	121.331
G	66	9.473	112.66		9.478	112.646
W	67	8.093	122.516		8.099	122.523
E	68	8.91	123.831		8.911	123.817
P	69
D	70	7.667	111.082		7.669	111.082
D	71	7.884	123.336		7.889	123.308
D	72	8.858	121.139		8.866	121.181
P	73
I	74	8.109	116.734		8.119	116.741
E	75	7.569	120.505		7.582	120.519
E	76	8.769	117.615		8.785	117.58
H	77	8.44	119.8		8.44	119.8
K	78	8.324	117.177		8.326	117.163
K	79	7.929	117.172		7.935	117.13
H	80	7.675	113.731		7.687	113.745
S	81	8.353	118.303		8.351	118.289
S	82
G	83
C	84	7.535	124.003		7.539	124.024
A	85	9.24	134.869		9.242	134.806
F	86	7.647	119.434		7.633	119.469
L	87	7.127	115.996		7.111	115.815
S	88	7.142	111.075		7.163	111.11
V	89	7.073	123.482		7.085	123.392
K	90
K	91	7.178	119.011		7.174	119.15
Q	92	8.594	118.657		8.594	118.657
F	93	8.708	123.104		8.721	123.215
E	94	9.234	111.44		9.26	111.433
E	95	7.875	115.69		7.873	115.739
L	96	7.427	121.629		7.429	121.629
T	97	8.659	110.817		8.676	110.824
L	98	8.731	123.636		8.727	123.56
G	99	9.048	104.282		9.031	104.24
E	100	7.829	122.182		7.832	122.147
F	101	9.097	121.573		9.101	121.413
L	102	8.96	118.787		8.957	118.773
K	103	7.32	119.256		7.344	119.36
L	104	7.933	122.05		7.968	121.966
D	105	8.765	119.698		8.767	119.705
R	106	7.811	118.257		7.841	118.333
E	107	7.827	121.629		7.837	121.664
R	108	8.42	122.074		8.415	122.088
A	109	8.147	120.516		8.155	120.488
K	110	7.685	119.475		7.696	119.503
N	111	8.478	120.733		8.478	120.733
K	112	8.354	123.857		8.359	123.857
I	113	7.522	118.603		7.536	118.638
A	114	7.95	123.397		7.956	123.393
K	115	7.648	118.429		7.657	118.45
E	116	7.935	118.072		7.943	118.072
T	117	7.929	112.498		7.935	112.512
N	118
N	119
K	120

## Sheet: Figure 4b
Figure 4b	Signal intensities of Survivin(1-120)(400 µM) without and with 1 equivalent of Tweezer
	The spectra are shown in Fig. SI2a.
	Residues that are grayed out are not assigned or not visible in the spectrum.
	Residues proceeding AA #3 are not visible because their amide H exchanges quickly with the solvent H2O.
	Prolines are not visible because no amide H is present.
		without unmodified Tweezer		with 1 eq. (400 µM) Tweezer
amino acid (AA)	aa #	Signal Intensity		Signal Intensity
A	3	2629077		912752
P	4
T	5
L	6	44035		13033.5
P	7
P	8
A	9
W	10	145115		46223.8
Q	11	119242		33777.5
P	12
F	13	272852		80725.2
L	14	424982		138544
K	15	29913		2653
D	16	711450		218670
H	17	224776		60612.8
R	18	120458		27046
I	19	283890		105893
S	20	525742		174854
T	21	377530		118910
F	22	311300		105648
K	23
N	24
W	25	1005899		352181
P	26
F	27
L	28	646112		248829
E	29	2303998		719804
G	30	1595		4055.25
C	31	1612646		594303
A	32	438309		149550
C	33	395264		114920
T	34	229588		46599
P	35
E	36	543570		177463
R	37	329119		121510
M	38	251350		86683.2
A	39	308354		155576
E	40	569182		205345
A	41	434571		107427
G	42	276046		95971.2
F	43	399849		127815
I	44	161009		62738
H	45	184822		59888.5
C	46	271813		96278
P	47
T	48	644699		236742
E	49
N	50	938101		313997
E	51	768663		240541
P	52
D	53	253730		44049
L	54	260588		65950
A	55	247135		74988
Q	56	316918		105488
C	57	283584		80513.5
F	58	91731		25109.5
F	59	290713		91907
C	60	171118		46693
F	61	140878		34663.8
K	62	501062		157351
E	63	476104		138667
L	64	353579		123480
E	65	361989		93124.8
G	66	223469		79299.5
W	67	363981		110100
E	68	264321		78905.5
P	69
D	70	622577		222287
D	71	465511		146093
D	72	364359		105577
P	73
I	74	545236		169108
E	75	440402		158296
E	76	401706		114598
H	77
K	78	436332		139254
K	79	498646		159220
H	80	398717		126864
S	81	921562		274617
S	82
G	83
C	84	771958		244797
A	85	257711		88124.5
F	86	409965		96482.2
L	87	268833		48824
S	88	596244		159377
V	89	593887		105828
K	90
K	91	769148		141757
Q	92	1163263		213898
F	93	462435		106838
E	94	417697		106268
E	95	410338		110935
L	96	522871		160409
T	97	410496		116556
L	98	313639		87462.8
G	99	350223		95845
E	100	347454		102323
F	101	336640		91669.2
L	102	267702		61908.8
K	103	407582		100650
L	104	273069		40040.8
D	105	970996		286390
R	106	381836		70579.2
E	107	399234		113900
R	108	262465		94973.5
A	109	2260628		789257
K	110	623818		180089
N	111	429836		133936
K	112	339349		109812
I	113	500932		165779
A	114	748125		241504
K	115	780304		257118
E	116	1086260		329740
T	117	2222820		661018
N	118
N	119
K	120

## Sheet: Figure 4c
Figure 4c	1H & 15N chemical shifts of Survivin(1-120) (400 µM) without and with 1 equivalent of Tweezer-ELTL
	The spectra are shown in Fig. SI2b.
	Residues that are grayed out are not assigned or not visible in the spectrum.
	Residues proceeding AA #3 are not visible because their amide H exchanges quickly with the solvent H2O.
	Prolines are not visible because no amide H is present.
		without Tweezer-ELTL			with 1 eq. (400 µM) Tweezer-ELTL
amino acid (AA)	aa #	d 1H / ppm	d 15N / ppm		d 1H / ppm	d 15N / ppm
A	3	8.215	124.939		8.191	124.659
P	4
T	5
L	6	8.125	125.276		8.13	125.288
P	7
P	8
A	9
W	10	8.133	114.802		8.132	114.793
Q	11	7.421	119.964		7.416	120.009
P	12
F	13	7.562	111.681		7.561	111.664
L	14	8.147	121.71		8.131	121.706
K	15	7.215	118.734		7.215	118.734
D	16	9.06	116.057		9.061	116.07
H	17	7.014	118.725		7.008	118.616
R	18	7.744	118.092		7.735	118.125
I	19	8.871	120.574		8.87	120.579
S	20	7.484	116.919		7.472	116.82
T	21	7.432	110.698		7.432	110.676
F	22	7.609	120.092		7.626	120.017
K	23
N	24
W	25	8.157	123.674		8.166	123.716
P	26
F	27
L	28	8.206	122.244		8.193	122.2
E	29	7.919	116.725		7.909	116.703
G	30	8.94	103.58		8.94	103.58
C	31	7.461	114.281		7.462	114.281
A	32	8.431	122.526		8.428	122.506
C	33	7.818	117.393		7.81	117.37
T	34	6.836	108.771		6.827	108.759
P	35
E	36	8.309	114.455		8.314	114.409
R	37	7.225	119.071		7.221	119.073
M	38	8.588	119.923		8.575	119.912
A	39	8.495	121.403		8.474	121.359
E	40	8.814	124.83		8.804	124.785
A	41	7.483	117.428		7.463	117.222
G	42	7.688	102.667		7.677	102.653
F	43	8.004	118.062		7.993	118.035
I	44	8.581	110.926		8.573	110.967
H	45	7.344	125.348		7.338	125.352
C	46	8.902	126.565		8.887	126.532
P	47
T	48	7.572	110.215		7.572	110.227
E	49
N	50	8.095	112.977		8.09	112.967
E	51	7.849	118.803		7.845	118.796
P	52
D	53	8.642	118.657		8.637	118.633
L	54	6.95	119.071		6.94	119.06
A	55	8.929	129.677		8.924	129.641
Q	56	9.077	120.065		9.072	120.111
C	57	8.537	129.905		8.525	129.95
F	58	8.52	129.085		8.521	129.038
F	59	8.939	126.633		8.932	126.611
C	60	9.076	117.262		9.085	117.294
F	61	6.945	115.891		6.938	115.883
K	62	8.115	122.846		8.112	122.848
E	63	8.66	125.949		8.648	125.892
L	64	9.263	123.618		9.265	123.659
E	65	8.423	121.351		8.427	121.345
G	66	9.462	112.698		9.458	112.702
W	67	8.093	122.539		8.092	122.528
E	68	8.912	123.854		8.914	123.843
P	69
D	70	7.661	111.071		7.662	111.095
D	71	7.88	123.359		7.881	123.335
D	72	8.858	121.139		8.856	121.199
P	73
I	74	8.106	116.757		8.11	116.732
E	75	7.567	120.494		7.565	120.503
E	76	8.767	117.604		8.764	117.558
H	77	8.44	119.8		8.44	119.8
K	78	8.322	117.155		8.325	117.142
K	79	7.929	117.172		7.922	117.154
H	80	7.672	113.787		7.667	113.776
S	81	8.353	118.28		8.341	118.252
S	82
G	83
C	84	7.532	124.003		7.527	124.016
A	85	9.24	134.877		9.225	134.755
F	86	7.647	119.411		7.612	119.388
L	87	7.127	115.996		7.116	115.952
S	88	7.136	111.075		7.159	111.201
V	89	7.068	123.482		7.069	123.304
K	90
K	91	7.175	119.011		7.173	119.197
Q	92	8.594	118.657		8.577	118.638
F	93	8.703	123.093		8.708	123.144
E	94	9.239	111.427		9.262	111.587
E	95	7.874	115.69		7.862	115.837
L	96	7.424	121.618		7.419	121.546
T	97	8.655	110.804		8.655	110.841
L	98	8.731	123.647		8.709	123.427
G	99	9.043	104.291		8.988	104.176
E	100	7.824	122.182		7.804	122.009
F	101	9.094	121.562		9.085	121.268
L	102	8.957	118.787		8.936	118.771
K	103	7.317	119.29		7.334	119.314
L	104	7.925	122.05		7.942	121.915
D	105	8.758	119.664		8.753	119.653
R	106	7.81	118.268		7.837	118.322
E	107	7.821	121.618		7.829	121.659
R	108	8.419	122.051		8.416	122.045
A	109	8.147	120.493		8.148	120.493
K	110	7.685	119.452		7.709	119.557
N	111	8.478	120.733		8.466	120.759
K	112	8.349	123.857		8.359	123.835
I	113	7.522	118.603		7.544	118.626
A	114	7.945	123.385		7.951	123.373
K	115	7.646	118.418		7.641	118.471
E	116	7.935	118.072		7.939	118.072
T	117	7.927	112.532		7.93	112.547
N	118
N	119
K	120

## Sheet: Figure 4d
Figure 4d	Signal intensities of Survivin(1-120) (400 µM) without and with 1 equivalent of Tweezer-ELTL
	The spectra are shown in Fig. SI2b.
	Residues that are grayed out are not assigned or not visible in the spectrum.
	Residues proceeding AA #3 are not visible because their amide H exchanges quickly with the solvent H2O.
	Prolines are not visible because no amide H is present.
		without Tweezer-ELTL		with 1 eq. (400 µM) Tweezer-ELTL
amino acid (AA)	aa #	Signal Intensity		Signal Intensity
A	3	2944630		304218
P	4
T	5
L	6	56013		86599
P	7
P	8
A	9
W	10	174907		8815.5
Q	11	165914		20058.5
P	12
F	13	281256		44418
L	14	485808		113676
K	15	7357		-3983
D	16	703666		206304
H	17	268648		23081.5
R	18	176537		58911
I	19	356720		71332
S	20	605773		117195
T	21	419510		70491
F	22	313024		66303.5
K	23
N	24
W	25	1214176		234380
P	26
F	27
L	28	779220		287663
E	29	2248203		948199
G	30	7256		-9159.5
C	31	1485730		836395
A	32	463769		180106
C	33	493908		173591
T	34	267401		106314
P	35
E	36	645984		205905
R	37	338483		130668
M	38	241486		130320
A	39	328167		151678
E	40	648531		201270
A	41	531056		121002
G	42	330856		129600
F	43	379976		95711
I	44	208048		52664.5
H	45	189912		66040.5
C	46	296118		72411
P	47
T	48	686363		292852
E	49
N	50	939253		445132
E	51	804381		278690
P	52
D	53	125310		43160.5
L	54	259238		104386
A	55	252374		77930
Q	56	375669		129972
C	57	341524		70917
F	58	99841		31038
F	59	328422		58284.5
C	60	185866		79928.5
F	61	161698		33553.5
K	62	605767		221483
E	63	500664		175814
L	64	426686		147018
E	65	516863		186940
G	66	290706		106512
W	67	425198		152838
E	68	276300		96563
P	69
D	70	646593		298020
D	71	579726		262383
D	72	443001		163026
P	73
I	74	529003		159506
E	75	524290		174988
E	76	487107		177147
H	77	1115		-33197.5
K	78	527996		139724
K	79	592210		229210
H	80	541567		225800
S	81	1138542		294284
S	82
G	83
C	84	750283		164036
A	85	312937		119679
F	86	479692		12135
L	87	269391		10900
S	88	603334		72943.5
V	89	603853		24415.5
K	90
K	91	846273		99410
Q	92	1144903		251267
F	93	525588		48931.5
E	94	449567		-4700
E	95	425582		90546
L	96	531291		76500.5
T	97	418585		33738.5
L	98	319297		14973
G	99	382828		37448
E	100	432162		31223
F	101	395404		-7341.5
L	102	292854		-11650.5
K	103	485296		7461
L	104	272144		-3105
D	105	1073708		325378
R	106	391620		-25103
E	107	426535		26891
R	108	286742		114780
A	109	2017052		1135386
K	110	663594		142720
N	111	410013		208466
K	112	387788		92586
I	113	562872		127296
A	114	766451		268062
K	115	952447		302301
E	116	1159294		309985
T	117	2400504		793818
N	118
N	119
K	120

## Sheet: Figure 4e
Figure 4e	1H & 15N chemical shifts of Survivin(1-120) (600 µM) without and with 1 equivalent of Tweezer-ELTLGEFL
	The spectra are shown in Fig. SI2c.
	Residues that are grayed out are not assigned or not visible in the spectrum.
	Residues proceeding AA #3 are not visible because their amide H exchanges quickly with the solvent H2O.
	Prolines are not visible because no amide H is present.
		without Tweezer-ELTLGEFL			with 1 eq. (600 µM) Tweezer-ELTLGEFL
amino acid (AA)	aa #	d 1H / ppm	d 15N / ppm		d 1H / ppm	d 15N / ppm
A	3	8.208	124.98		8.186	124.786
P	4
T	5
L	6
P	7
P	8
A	9
W	10	8.187	114.807		8.182	114.627
Q	11	7.418	119.995		7.417	119.967
P	12
F	13	7.561	111.755		7.554	111.774
L	14	8.134	121.761		8.132	121.777
K	15
D	16	9.059	116.157		9.059	116.157
H	17
R	18	7.744	118.103		7.744	118.103
I	19	8.867	120.645		8.867	120.662
S	20	7.483	116.949		7.473	116.878
T	21	7.429	110.733		7.428	110.699
F	22	7.61	120.132		7.619	120.072
K	23
N	24
W	25	8.16	123.692		8.16	123.725
P	26
F	27
L	28	8.199	122.298		8.194	122.245
E	29	7.911	116.76		7.906	116.756
G	30
C	31	7.457	114.328		7.455	114.319
A	32	8.432	122.6		8.43	122.585
C	33	7.806	117.384		7.807	117.347
T	34	6.827	108.805		6.822	108.843
P	35
E	36	8.312	114.518		8.318	114.481
R	37	7.218	119.11		7.23	119.092
M	38	8.573	119.969		8.581	119.826
A	39	8.486	121.411		8.465	121.408
E	40	8.807	124.87		8.797	124.81
A	41	7.477	117.487		7.467	117.371
G	42	7.681	102.699		7.67	102.673
F	43	7.999	118.103		7.989	118.074
I	44	8.578	110.972		8.554	110.885
H	45	7.342	125.262		7.345	125.344
C	46	8.876	126.597		8.889	126.512
P	47
T	48	7.56	110.213		7.558	110.21
E	49
N	50	8.095	113.023		8.096	113.009
E	51	7.831	118.836		7.83	118.826
P	52
D	53	8.638	118.704		8.617	118.689
L	54	6.948	119.153		6.929	119.118
A	55	8.917	129.739		8.916	129.736
Q	56	9.068	120.137		9.063	120.117
C	57	8.532	129.936		8.52	129.945
F	58	8.521	129.149		8.515	129.119
F	59	8.918	126.657		8.928	126.626
C	60	9.066	117.308		9.081	117.277
F	61	6.942	115.91		6.942	115.919
K	62	8.103	122.861		8.102	122.885
E	63	8.654	125.938		8.648	125.855
L	64	9.255	123.655		9.256	123.661
E	65	8.424	121.382		8.42	121.388
G	66	9.455	112.812		9.462	112.769
W	67	8.102	122.593		8.106	122.613
E	68	8.892	123.834		8.887	123.781
P	69
D	70	7.663	111.132		7.664	111.112
D	71	7.879	123.39		7.874	123.367
D	72	8.854	121.256		8.856	121.254
P	73
I	74	8.101	116.828		8.099	116.814
E	75	7.571	120.615		7.568	120.592
E	76	8.761	117.555		8.761	117.495
H	77
K	78	8.337	117.339		8.337	117.37
K	79	7.939	117.16		7.909	117.179
H	80	7.684	113.81		7.684	113.81
S	81	8.334	118.343		8.325	118.303
S	82
G	83
C	84	7.531	124.064		7.528	124.067
A	85	9.229	134.896		9.227	134.916
F	86	7.632	119.432		7.603	119.379
L	87	7.124	116.075		7.122	116.089
S	88	7.132	111.136		7.154	111.19
V	89	7.065	123.553		7.062	123.554
K	90
K	91	7.172	119.083		7.174	119.132
Q	92	8.576	118.697		8.571	118.677
F	93	8.708	123.186		8.709	123.279
E	94	9.227	111.485		9.28	111.581
E	95	7.868	115.76		7.862	115.885
L	96	7.42	121.691		7.433	121.634
T	97	8.646	110.864		8.663	110.9
L	98	8.72	123.719		8.699	123.603
G	99	9.037	104.333		9.01	104.254
E	100	7.814	122.232		7.803	122.017
F	101	9.086	121.629		9.084	121.334
L	102	8.954	118.854		8.929	118.871
K	103
L	104	7.92	122.106		7.92	122.118
D	105	8.755	119.793		8.755	119.814
R	106	7.79	118.262		7.79	118.271
E	107	7.815	121.634		7.829	121.647
R	108	8.418	122.067		8.418	122.067
A	109	8.148	120.555		8.146	120.523
K	110	7.68	119.466		7.68	119.472
N	111	8.467	120.773		8.458	120.833
K	112	8.339	123.839		8.385	123.835
I	113	7.513	118.647		7.541	118.654
A	114	7.937	123.439		7.926	123.404
K	115	7.642	118.472		7.64	118.467
E	116	7.931	118.17		7.933	118.162
T	117	7.929	112.647		7.929	112.618
N	118
N	119
K	120

## Sheet: Table 1
Table 1	Snapshot Energy (a.u.)					Average (a.u.)	Rel. Energy (kcal/mol)	Std. Error of the Mean (SEM)
	1	2	3	4	5
K103	-5147.88	-5147.83	-5147.89	-5147.89	-5147.93	-5147.88	0	10.9573
K91	-5147.84	-5147.85	-5147.92	-5147.95	-5147.85	-5147.88	0.981666	13.5692
K90	-5147.86	-5147.83	-5147.87	-5147.84	-5147.81	-5147.84	27.1182	5.68658
K23	-5147.77	-5147.78	-5147.77	-5147.76	-5147.79	-5147.78	68.4348	3.2481

## Sheet: Figure 5b
Figure 5b									Values in the graph
Frame	Hbonds	Freq0	Freq1	Freq2	H-bonds=0	H-bonds=1	H-bonds=2		H-bonds=0	H-bonds=1	H-bonds=2
0	1	0	1	0	5256	4005	740
1	0	1	0	0	52.5547	40.046	7.39926		52.5547	40.046	7.39926
2	1	0	1	0
3	0	1	0	0
4	0	1	0	0
5	0	1	0	0
6	1	0	1	0
7	1	0	1	0
8	1	0	1	0
9	1	0	1	0
10	1	0	1	0
11	1	0	1	0
12	1	0	1	0
13	1	0	1	0
14	0	1	0	0
15	0	1	0	0
16	2	0	0	1
17	0	1	0	0
18	0	1	0	0
19	0	1	0	0
20	0	1	0	0
21	0	1	0	0
22	1	0	1	0
23	0	1	0	0
24	1	0	1	0
25	0	1	0	0
26	0	1	0	0
27	2	0	0	1
28	0	1	0	0
29	0	1	0	0
30	1	0	1	0
31	1	0	1	0
32	0	1	0	0
33	0	1	0	0
34	0	1	0	0
35	0	1	0	0
36	0	1	0	0
37	0	1	0	0
38	1	0	1	0
39	1	0	1	0
40	1	0	1	0
41	1	0	1	0
42	1	0	1	0
43	0	1	0	0
44	0	1	0	0
45	0	1	0	0
46	0	1	0	0
47	1	0	1	0
48	1	0	1	0
49	1	0	1	0
50	0	1	0	0
51	0	1	0	0
52	1	0	1	0
53	0	1	0	0
54	2	0	0	1
55	0	1	0	0
56	0	1	0	0
57	1	0	1	0
58	0	1	0	0
59	0	1	0	0
60	0	1	0	0
61	0	1	0	0
62	0	1	0	0
63	1	0	1	0
64	1	0	1	0
65	2	0	0	1
66	0	1	0	0
67	2	0	0	1
68	2	0	0	1
69	0	1	0	0
70	2	0	0	1
71	1	0	1	0
72	1	0	1	0
73	0	1	0	0
74	1	0	1	0
75	0	1	0	0
76	0	1	0	0
77	1	0	1	0
78	2	0	0	1
79	1	0	1	0
80	1	0	1	0
81	1	0	1	0
82	0	1	0	0
83	0	1	0	0
84	0	1	0	0
85	1	0	1	0
86	1	0	1	0
87	1	0	1	0
88	1	0	1	0
89	0	1	0	0
90	1	0	1	0
91	0	1	0	0
92	1	0	1	0
93	0	1	0	0
94	0	1	0	0
95	1	0	1	0
96	0	1	0	0
97	1	0	1	0
98	2	0	0	1
99	1	0	1	0
100	0	1	0	0
101	0	1	0	0
102	0	1	0	0
103	0	1	0	0
104	0	1	0	0
105	0	1	0	0
106	0	1	0	0
107	1	0	1	0
108	1	0	1	0
109	0	1	0	0
110	1	0	1	0
111	0	1	0	0
112	0	1	0	0
113	0	1	0	0
114	0	1	0	0
115	1	0	1	0
116	0	1	0	0
117	1	0	1	0
118	0	1	0	0
119	0	1	0	0
120	0	1	0	0
121	0	1	0	0
122	0	1	0	0
123	0	1	0	0
124	0	1	0	0
125	1	0	1	0
126	0	1	0	0
127	0	1	0	0
128	0	1	0	0
129	2	0	0	1
130	1	0	1	0
131	2	0	0	1
132	1	0	1	0
133	1	0	1	0
134	1	0	1	0
135	1	0	1	0
136	1	0	1	0
137	0	1	0	0
138	1	0	1	0
139	0	1	0	0
140	0	1	0	0
141	0	1	0	0
142	1	0	1	0
143	0	1	0	0
144	0	1	0	0
145	1	0	1	0
146	0	1	0	0
147	1	0	1	0
148	1	0	1	0
149	0	1	0	0
150	0	1	0	0
151	0	1	0	0
152	0	1	0	0
153	0	1	0	0
154	1	0	1	0
155	2	0	0	1
156	0	1	0	0
157	0	1	0	0
158	1	0	1	0
159	1	0	1	0
160	0	1	0	0
161	0	1	0	0
162	0	1	0	0
163	1	0	1	0
164	2	0	0	1
165	1	0	1	0
166	1	0	1	0
167	0	1	0	0
168	2	0	0	1
169	0	1	0	0
170	1	0	1	0
171	0	1	0	0
172	2	0	0	1
173	1	0	1	0
174	1	0	1	0
175	1	0	1	0
176	0	1	0	0
177	1	0	1	0
178	2	0	0	1
179	0	1	0	0
180	2	0	0	1
181	0	1	0	0
182	1	0	1	0
183	1	0	1	0
184	0	1	0	0
185	1	0	1	0
186	0	1	0	0
187	1	0	1	0
188	1	0	1	0
189	1	0	1	0
190	0	1	0	0
191	0	1	0	0
192	0	1	0	0
193	1	0	1	0
194	1	0	1	0
195	0	1	0	0
196	1	0	1	0
197	0	1	0	0
198	1	0	1	0
199	0	1	0	0
200	0	1	0	0
201	1	0	1	0
202	0	1	0	0
203	1	0	1	0
204	0	1	0	0
205	1	0	1	0
206	0	1	0	0
207	1	0	1	0
208	1	0	1	0
209	0	1	0	0
210	0	1	0	0
211	0	1	0	0
212	0	1	0	0
213	1	0	1	0
214	2	0	0	1
215	0	1	0	0
216	0	1	0	0
217	0	1	0	0
218	0	1	0	0
219	0	1	0	0
220	1	0	1	0
221	1	0	1	0
222	0	1	0	0
223	1	0	1	0
224	1	0	1	0
225	0	1	0	0
226	0	1	0	0
227	1	0	1	0
228	1	0	1	0
229	0	1	0	0
230	2	0	0	1
231	1	0	1	0
232	1	0	1	0
233	2	0	0	1
234	1	0	1	0
235	1	0	1	0
236	0	1	0	0
237	0	1	0	0
238	0	1	0	0
239	1	0	1	0
240	1	0	1	0
241	0	1	0	0
242	2	0	0	1
243	0	1	0	0
244	1	0	1	0
245	1	0	1	0
246	2	0	0	1
247	1	0	1	0
248	0	1	0	0
249	0	1	0	0
250	2	0	0	1
251	0	1	0	0
252	2	0	0	1
253	0	1	0	0
254	0	1	0	0
255	0	1	0	0
256	0	1	0	0
257	0	1	0	0
258	2	0	0	1
259	0	1	0	0
260	0	1	0	0
261	1	0	1	0
262	2	0	0	1
263	1	0	1	0
264	1	0	1	0
265	1	0	1	0
266	0	1	0	0
267	1	0	1	0
268	0	1	0	0
269	1	0	1	0
270	0	1	0	0
271	0	1	0	0
272	0	1	0	0
273	0	1	0	0
274	0	1	0	0
275	1	0	1	0
276	1	0	1	0
277	0	1	0	0
278	2	0	0	1
279	0	1	0	0
280	0	1	0	0
281	1	0	1	0
282	1	0	1	0
283	1	0	1	0
284	2	0	0	1
285	2	0	0	1
286	0	1	0	0
287	2	0	0	1
288	0	1	0	0
289	1	0	1	0
290	0	1	0	0
291	0	1	0	0
292	2	0	0	1
293	2	0	0	1
294	1	0	1	0
295	1	0	1	0
296	1	0	1	0
297	0	1	0	0
298	1	0	1	0
299	0	1	0	0
300	1	0	1	0
301	1	0	1	0
302	1	0	1	0
303	0	1	0	0
304	0	1	0	0
305	1	0	1	0
306	0	1	0	0
307	1	0	1	0
308	1	0	1	0
309	0	1	0	0
310	0	1	0	0
311	0	1	0	0
312	2	0	0	1
313	1	0	1	0
314	0	1	0	0
315	0	1	0	0
316	1	0	1	0
317	2	0	0	1
318	1	0	1	0
319	2	0	0	1
320	0	1	0	0
321	1	0	1	0
322	0	1	0	0
323	1	0	1	0
324	0	1	0	0
325	1	0	1	0
326	1	0	1	0
327	0	1	0	0
328	0	1	0	0
329	1	0	1	0
330	1	0	1	0
331	1	0	1	0
332	2	0	0	1
333	1	0	1	0
334	0	1	0	0
335	0	1	0	0
336	0	1	0	0
337	0	1	0	0
338	1	0	1	0
339	2	0	0	1
340	0	1	0	0
341	0	1	0	0
342	1	0	1	0
343	1	0	1	0
344	0	1	0	0
345	0	1	0	0
346	1	0	1	0
347	1	0	1	0
348	1	0	1	0
349	0	1	0	0
350	0	1	0	0
351	0	1	0	0
352	0	1	0	0
353	0	1	0	0
354	1	0	1	0
355	0	1	0	0
356	0	1	0	0
357	1	0	1	0
358	0	1	0	0
359	2	0	0	1
360	0	1	0	0
361	0	1	0	0
362	0	1	0	0
363	0	1	0	0
364	0	1	0	0
365	1	0	1	0
366	0	1	0	0
367	0	1	0	0
368	0	1	0	0
369	0	1	0	0
370	0	1	0	0
371	0	1	0	0
372	0	1	0	0
373	2	0	0	1
374	0	1	0	0
375	1	0	1	0
376	1	0	1	0
377	0	1	0	0
378	1	0	1	0
379	0	1	0	0
380	1	0	1	0
381	1	0	1	0
382	2	0	0	1
383	0	1	0	0
384	1	0	1	0
385	0	1	0	0
386	0	1	0	0
387	1	0	1	0
388	0	1	0	0
389	0	1	0	0
390	1	0	1	0
391	1	0	1	0
392	0	1	0	0
393	0	1	0	0
394	0	1	0	0
395	0	1	0	0
396	1	0	1	0
397	1	0	1	0
398	0	1	0	0
399	0	1	0	0
400	1	0	1	0
401	0	1	0	0
402	1	0	1	0
403	1	0	1	0
404	1	0	1	0
405	0	1	0	0
406	2	0	0	1
407	0	1	0	0
408	0	1	0	0
409	1	0	1	0
410	0	1	0	0
411	1	0	1	0
412	0	1	0	0
413	0	1	0	0
414	0	1	0	0
415	1	0	1	0
416	1	0	1	0
417	0	1	0	0
418	0	1	0	0
419	0	1	0	0
420	0	1	0	0
421	1	0	1	0
422	1	0	1	0
423	0	1	0	0
424	1	0	1	0
425	1	0	1	0
426	1	0	1	0
427	0	1	0	0
428	0	1	0	0
429	1	0	1	0
430	0	1	0	0
431	1	0	1	0
432	1	0	1	0
433	1	0	1	0
434	0	1	0	0
435	0	1	0	0
436	1	0	1	0
437	1	0	1	0
438	1	0	1	0
439	0	1	0	0
440	0	1	0	0
441	1	0	1	0
442	1	0	1	0
443	1	0	1	0
444	1	0	1	0
445	0	1	0	0
446	1	0	1	0
447	0	1	0	0
448	0	1	0	0
449	0	1	0	0
450	0	1	0	0
451	0	1	0	0
452	0	1	0	0
453	1	0	1	0
454	0	1	0	0
455	0	1	0	0
456	0	1	0	0
457	0	1	0	0
458	1	0	1	0
459	1	0	1	0
460	0	1	0	0
461	1	0	1	0
462	1	0	1	0
463	0	1	0	0
464	1	0	1	0
465	0	1	0	0
466	1	0	1	0
467	0	1	0	0
468	1	0	1	0
469	0	1	0	0
470	0	1	0	0
471	0	1	0	0
472	1	0	1	0
473	0	1	0	0
474	1	0	1	0
475	1	0	1	0
476	1	0	1	0
477	0	1	0	0
478	0	1	0	0
479	0	1	0	0
480	0	1	0	0
481	1	0	1	0
482	0	1	0	0
483	1	0	1	0
484	0	1	0	0
485	0	1	0	0
486	1	0	1	0
487	1	0	1	0
488	0	1	0	0
489	1	0	1	0
490	0	1	0	0
491	0	1	0	0
492	1	0	1	0
493	0	1	0	0
494	0	1	0	0
495	0	1	0	0
496	1	0	1	0
497	2	0	0	1
498	1	0	1	0
499	0	1	0	0
500	0	1	0	0
501	0	1	0	0
502	0	1	0	0
503	0	1	0	0
504	1	0	1	0
505	1	0	1	0
506	0	1	0	0
507	1	0	1	0
508	0	1	0	0
509	0	1	0	0
510	1	0	1	0
511	1	0	1	0
512	1	0	1	0
513	0	1	0	0
514	1	0	1	0
515	0	1	0	0
516	0	1	0	0
517	1	0	1	0
518	0	1	0	0
519	1	0	1	0
520	1	0	1	0
521	0	1	0	0
522	1	0	1	0
523	0	1	0	0
524	0	1	0	0
525	1	0	1	0
526	1	0	1	0
527	0	1	0	0
528	2	0	0	1
529	1	0	1	0
530	0	1	0	0
531	0	1	0	0
532	0	1	0	0
533	1	0	1	0
534	1	0	1	0
535	1	0	1	0
536	0	1	0	0
537	0	1	0	0
538	0	1	0	0
539	0	1	0	0
540	1	0	1	0
541	0	1	0	0
542	2	0	0	1
543	1	0	1	0
544	1	0	1	0
545	1	0	1	0
546	1	0	1	0
547	0	1	0	0
548	1	0	1	0
549	1	0	1	0
550	0	1	0	0
551	0	1	0	0
552	1	0	1	0
553	0	1	0	0
554	1	0	1	0
555	1	0	1	0
556	1	0	1	0
557	1	0	1	0
558	0	1	0	0
559	0	1	0	0
560	1	0	1	0
561	2	0	0	1
562	1	0	1	0
563	1	0	1	0
564	2	0	0	1
565	1	0	1	0
566	2	0	0	1
567	1	0	1	0
568	0	1	0	0
569	0	1	0	0
570	1	0	1	0
571	1	0	1	0
572	0	1	0	0
573	0	1	0	0
574	0	1	0	0
575	1	0	1	0
576	0	1	0	0
577	0	1	0	0
578	0	1	0	0
579	0	1	0	0
580	1	0	1	0
581	0	1	0	0
582	0	1	0	0
583	0	1	0	0
584	0	1	0	0
585	0	1	0	0
586	0	1	0	0
587	0	1	0	0
588	1	0	1	0
589	0	1	0	0
590	1	0	1	0
591	0	1	0	0
592	1	0	1	0
593	0	1	0	0
594	1	0	1	0
595	0	1	0	0
596	1	0	1	0
597	1	0	1	0
598	1	0	1	0
599	0	1	0	0
600	1	0	1	0
601	1	0	1	0
602	1	0	1	0
603	1	0	1	0
604	1	0	1	0
605	1	0	1	0
606	1	0	1	0
607	1	0	1	0
608	1	0	1	0
609	2	0	0	1
610	0	1	0	0
611	1	0	1	0
612	1	0	1	0
613	1	0	1	0
614	2	0	0	1
615	0	1	0	0
616	1	0	1	0
617	2	0	0	1
618	0	1	0	0
619	1	0	1	0
620	1	0	1	0
621	0	1	0	0
622	1	0	1	0
623	1	0	1	0
624	2	0	0	1
625	1	0	1	0
626	0	1	0	0
627	0	1	0	0
628	0	1	0	0
629	1	0	1	0
630	0	1	0	0
631	1	0	1	0
632	1	0	1	0
633	0	1	0	0
634	1	0	1	0
635	1	0	1	0
636	0	1	0	0
637	0	1	0	0
638	0	1	0	0
639	0	1	0	0
640	2	0	0	1
641	1	0	1	0
642	1	0	1	0
643	0	1	0	0
644	1	0	1	0
645	0	1	0	0
646	2	0	0	1
647	1	0	1	0
648	0	1	0	0
649	1	0	1	0
650	0	1	0	0
651	0	1	0	0
652	1	0	1	0
653	0	1	0	0
654	0	1	0	0
655	0	1	0	0
656	0	1	0	0
657	0	1	0	0
658	2	0	0	1
659	0	1	0	0
660	0	1	0	0
661	1	0	1	0
662	0	1	0	0
663	1	0	1	0
664	0	1	0	0
665	0	1	0	0
666	0	1	0	0
667	0	1	0	0
668	1	0	1	0
669	1	0	1	0
670	0	1	0	0
671	1	0	1	0
672	0	1	0	0
673	1	0	1	0
674	1	0	1	0
675	1	0	1	0
676	1	0	1	0
677	1	0	1	0
678	2	0	0	1
679	1	0	1	0
680	1	0	1	0
681	0	1	0	0
682	0	1	0	0
683	1	0	1	0
684	1	0	1	0
685	1	0	1	0
686	0	1	0	0
687	0	1	0	0
688	1	0	1	0
689	0	1	0	0
690	0	1	0	0
691	1	0	1	0
692	1	0	1	0
693	0	1	0	0
694	0	1	0	0
695	1	0	1	0
696	1	0	1	0
697	1	0	1	0
698	1	0	1	0
699	0	1	0	0
700	2	0	0	1
701	1	0	1	0
702	0	1	0	0
703	1	0	1	0
704	1	0	1	0
705	1	0	1	0
706	0	1	0	0
707	1	0	1	0
708	0	1	0	0
709	1	0	1	0
710	1	0	1	0
711	2	0	0	1
712	1	0	1	0
713	2	0	0	1
714	1	0	1	0
715	0	1	0	0
716	0	1	0	0
717	1	0	1	0
718	1	0	1	0
719	0	1	0	0
720	0	1	0	0
721	0	1	0	0
722	1	0	1	0
723	0	1	0	0
724	2	0	0	1
725	1	0	1	0
726	1	0	1	0
727	0	1	0	0
728	1	0	1	0
729	1	0	1	0
730	0	1	0	0
731	1	0	1	0
732	0	1	0	0
733	0	1	0	0
734	1	0	1	0
735	0	1	0	0
736	0	1	0	0
737	1	0	1	0
738	0	1	0	0
739	1	0	1	0
740	0	1	0	0
741	1	0	1	0
742	0	1	0	0
743	1	0	1	0
744	0	1	0	0
745	0	1	0	0
746	1	0	1	0
747	0	1	0	0
748	1	0	1	0
749	1	0	1	0
750	1	0	1	0
751	1	0	1	0
752	1	0	1	0
753	0	1	0	0
754	0	1	0	0
755	0	1	0	0
756	0	1	0	0
757	0	1	0	0
758	1	0	1	0
759	0	1	0	0
760	1	0	1	0
761	1	0	1	0
762	1	0	1	0
763	2	0	0	1
764	1	0	1	0
765	0	1	0	0
766	0	1	0	0
767	0	1	0	0
768	0	1	0	0
769	0	1	0	0
770	1	0	1	0
771	0	1	0	0
772	1	0	1	0
773	0	1	0	0
774	1	0	1	0
775	0	1	0	0
776	0	1	0	0
777	0	1	0	0
778	1	0	1	0
779	1	0	1	0
780	0	1	0	0
781	2	0	0	1
782	0	1	0	0
783	0	1	0	0
784	1	0	1	0
785	0	1	0	0
786	0	1	0	0
787	0	1	0	0
788	0	1	0	0
789	0	1	0	0
790	0	1	0	0
791	1	0	1	0
792	1	0	1	0
793	0	1	0	0
794	0	1	0	0
795	0	1	0	0
796	0	1	0	0
797	1	0	1	0
798	0	1	0	0
799	0	1	0	0
800	1	0	1	0
801	0	1	0	0
802	1	0	1	0
803	0	1	0	0
804	1	0	1	0
805	0	1	0	0
806	2	0	0	1
807	0	1	0	0
808	1	0	1	0
809	1	0	1	0
810	1	0	1	0
811	1	0	1	0
812	1	0	1	0
813	1	0	1	0
814	1	0	1	0
815	0	1	0	0
816	0	1	0	0
817	0	1	0	0
818	0	1	0	0
819	0	1	0	0
820	1	0	1	0
821	1	0	1	0
822	0	1	0	0
823	1	0	1	0
824	0	1	0	0
825	0	1	0	0
826	0	1	0	0
827	0	1	0	0
828	1	0	1	0
829	0	1	0	0
830	0	1	0	0
831	0	1	0	0
832	0	1	0	0
833	0	1	0	0
834	1	0	1	0
835	1	0	1	0
836	0	1	0	0
837	0	1	0	0
838	0	1	0	0
839	2	0	0	1
840	1	0	1	0
841	0	1	0	0
842	1	0	1	0
843	0	1	0	0
844	1	0	1	0
845	0	1	0	0
846	0	1	0	0
847	0	1	0	0
848	0	1	0	0
849	1	0	1	0
850	0	1	0	0
851	0	1	0	0
852	1	0	1	0
853	1	0	1	0
854	1	0	1	0
855	1	0	1	0
856	0	1	0	0
857	0	1	0	0
858	1	0	1	0
859	2	0	0	1
860	0	1	0	0
861	1	0	1	0
862	0	1	0	0
863	1	0	1	0
864	0	1	0	0
865	2	0	0	1
866	0	1	0	0
867	1	0	1	0
868	0	1	0	0
869	0	1	0	0
870	0	1	0	0
871	0	1	0	0
872	2	0	0	1
873	0	1	0	0
874	0	1	0	0
875	1	0	1	0
876	1	0	1	0
877	0	1	0	0
878	1	0	1	0
879	1	0	1	0
880	1	0	1	0
881	1	0	1	0
882	1	0	1	0
883	1	0	1	0
884	0	1	0	0
885	1	0	1	0
886	0	1	0	0
887	1	0	1	0
888	1	0	1	0
889	0	1	0	0
890	1	0	1	0
891	0	1	0	0
892	0	1	0	0
893	1	0	1	0
894	1	0	1	0
895	0	1	0	0
896	1	0	1	0
897	1	0	1	0
898	1	0	1	0
899	0	1	0	0
900	0	1	0	0
901	0	1	0	0
902	0	1	0	0
903	0	1	0	0
904	1	0	1	0
905	2	0	0	1
906	1	0	1	0
907	1	0	1	0
908	1	0	1	0
909	0	1	0	0
910	1	0	1	0
911	0	1	0	0
912	0	1	0	0
913	1	0	1	0
914	2	0	0	1
915	1	0	1	0
916	1	0	1	0
917	0	1	0	0
918	1	0	1	0
919	1	0	1	0
920	2	0	0	1
921	0	1	0	0
922	0	1	0	0
923	1	0	1	0
924	1	0	1	0
925	1	0	1	0
926	2	0	0	1
927	1	0	1	0
928	1	0	1	0
929	0	1	0	0
930	1	0	1	0
931	1	0	1	0
932	0	1	0	0
933	0	1	0	0
934	0	1	0	0
935	0	1	0	0
936	0	1	0	0
937	1	0	1	0
938	0	1	0	0
939	1	0	1	0
940	0	1	0	0
941	0	1	0	0
942	0	1	0	0
943	0	1	0	0
944	0	1	0	0
945	0	1	0	0
946	0	1	0	0
947	0	1	0	0
948	2	0	0	1
949	1	0	1	0
950	1	0	1	0
951	0	1	0	0
952	0	1	0	0
953	0	1	0	0
954	0	1	0	0
955	0	1	0	0
956	1	0	1	0
957	1	0	1	0
958	0	1	0	0
959	0	1	0	0
960	1	0	1	0
961	1	0	1	0
962	0	1	0	0
963	1	0	1	0
964	0	1	0	0
965	1	0	1	0
966	0	1	0	0
967	0	1	0	0
968	0	1	0	0
969	0	1	0	0
970	1	0	1	0
971	1	0	1	0
972	0	1	0	0
973	1	0	1	0
974	0	1	0	0
975	0	1	0	0
976	1	0	1	0
977	1	0	1	0
978	0	1	0	0
979	0	1	0	0
980	1	0	1	0
981	0	1	0	0
982	1	0	1	0
983	1	0	1	0
984	0	1	0	0
985	0	1	0	0
986	0	1	0	0
987	0	1	0	0
988	0	1	0	0
989	0	1	0	0
990	1	0	1	0
991	0	1	0	0
992	0	1	0	0
993	0	1	0	0
994	1	0	1	0
995	0	1	0	0
996	1	0	1	0
997	0	1	0	0
998	1	0	1	0
999	1	0	1	0
1000	0	1	0	0
1001	1	0	1	0
1002	1	0	1	0
1003	0	1	0	0
1004	0	1	0	0
1005	0	1	0	0
1006	1	0	1	0
1007	0	1	0	0
1008	2	0	0	1
1009	1	0	1	0
1010	1	0	1	0
1011	0	1	0	0
1012	0	1	0	0
1013	1	0	1	0
1014	1	0	1	0
1015	1	0	1	0
1016	1	0	1	0
1017	1	0	1	0
1018	1	0	1	0
1019	0	1	0	0
1020	0	1	0	0
1021	1	0	1	0
1022	2	0	0	1
1023	0	1	0	0
1024	0	1	0	0
1025	1	0	1	0
1026	0	1	0	0
1027	0	1	0	0
1028	0	1	0	0
1029	1	0	1	0
1030	0	1	0	0
1031	0	1	0	0
1032	0	1	0	0
1033	2	0	0	1
1034	1	0	1	0
1035	1	0	1	0
1036	0	1	0	0
1037	1	0	1	0
1038	1	0	1	0
1039	1	0	1	0
1040	0	1	0	0
1041	0	1	0	0
1042	0	1	0	0
1043	0	1	0	0
1044	0	1	0	0
1045	2	0	0	1
1046	0	1	0	0
1047	0	1	0	0
1048	1	0	1	0
1049	0	1	0	0
1050	0	1	0	0
1051	0	1	0	0
1052	0	1	0	0
1053	0	1	0	0
1054	2	0	0	1
1055	1	0	1	0
1056	1	0	1	0
1057	0	1	0	0
1058	1	0	1	0
1059	0	1	0	0
1060	0	1	0	0
1061	0	1	0	0
1062	0	1	0	0
1063	1	0	1	0
1064	0	1	0	0
1065	1	0	1	0
1066	1	0	1	0
1067	0	1	0	0
1068	1	0	1	0
1069	1	0	1	0
1070	0	1	0	0
1071	1	0	1	0
1072	1	0	1	0
1073	1	0	1	0
1074	1	0	1	0
1075	1	0	1	0
1076	0	1	0	0
1077	1	0	1	0
1078	1	0	1	0
1079	0	1	0	0
1080	1	0	1	0
1081	1	0	1	0
1082	1	0	1	0
1083	0	1	0	0
1084	0	1	0	0
1085	1	0	1	0
1086	0	1	0	0
1087	1	0	1	0
1088	1	0	1	0
1089	0	1	0	0
1090	1	0	1	0
1091	0	1	0	0
1092	0	1	0	0
1093	0	1	0	0
1094	0	1	0	0
1095	1	0	1	0
1096	0	1	0	0
1097	0	1	0	0
1098	1	0	1	0
1099	0	1	0	0
1100	2	0	0	1
1101	0	1	0	0
1102	0	1	0	0
1103	0	1	0	0
1104	1	0	1	0
1105	0	1	0	0
1106	1	0	1	0
1107	0	1	0	0
1108	0	1	0	0
1109	1	0	1	0
1110	0	1	0	0
1111	1	0	1	0
1112	0	1	0	0
1113	0	1	0	0
1114	1	0	1	0
1115	0	1	0	0
1116	1	0	1	0
1117	1	0	1	0
1118	0	1	0	0
1119	0	1	0	0
1120	1	0	1	0
1121	1	0	1	0
1122	1	0	1	0
1123	1	0	1	0
1124	0	1	0	0
1125	0	1	0	0
1126	0	1	0	0
1127	0	1	0	0
1128	0	1	0	0
1129	0	1	0	0
1130	1	0	1	0
1131	2	0	0	1
1132	0	1	0	0
1133	0	1	0	0
1134	1	0	1	0
1135	0	1	0	0
1136	0	1	0	0
1137	1	0	1	0
1138	0	1	0	0
1139	0	1	0	0
1140	0	1	0	0
1141	0	1	0	0
1142	0	1	0	0
1143	2	0	0	1
1144	0	1	0	0
1145	1	0	1	0
1146	2	0	0	1
1147	1	0	1	0
1148	0	1	0	0
1149	0	1	0	0
1150	0	1	0	0
1151	0	1	0	0
1152	1	0	1	0
1153	1	0	1	0
1154	0	1	0	0
1155	1	0	1	0
1156	0	1	0	0
1157	0	1	0	0
1158	0	1	0	0
1159	0	1	0	0
1160	1	0	1	0
1161	1	0	1	0
1162	1	0	1	0
1163	0	1	0	0
1164	0	1	0	0
1165	1	0	1	0
1166	0	1	0	0
1167	1	0	1	0
1168	1	0	1	0
1169	1	0	1	0
1170	2	0	0	1
1171	0	1	0	0
1172	0	1	0	0
1173	0	1	0	0
1174	1	0	1	0
1175	0	1	0	0
1176	0	1	0	0
1177	0	1	0	0
1178	0	1	0	0
1179	0	1	0	0
1180	0	1	0	0
1181	1	0	1	0
1182	0	1	0	0
1183	2	0	0	1
1184	0	1	0	0
1185	0	1	0	0
1186	0	1	0	0
1187	0	1	0	0
1188	0	1	0	0
1189	0	1	0	0
1190	1	0	1	0
1191	1	0	1	0
1192	0	1	0	0
1193	1	0	1	0
1194	0	1	0	0
1195	2	0	0	1
1196	0	1	0	0
1197	1	0	1	0
1198	0	1	0	0
1199	1	0	1	0
1200	0	1	0	0
1201	0	1	0	0
1202	1	0	1	0
1203	0	1	0	0
1204	1	0	1	0
1205	0	1	0	0
1206	0	1	0	0
1207	0	1	0	0
1208	1	0	1	0
1209	1	0	1	0
1210	0	1	0	0
1211	0	1	0	0
1212	0	1	0	0
1213	0	1	0	0
1214	1	0	1	0
1215	0	1	0	0
1216	1	0	1	0
1217	1	0	1	0
1218	0	1	0	0
1219	1	0	1	0
1220	2	0	0	1
1221	1	0	1	0
1222	0	1	0	0
1223	1	0	1	0
1224	0	1	0	0
1225	0	1	0	0
1226	1	0	1	0
1227	1	0	1	0
1228	1	0	1	0
1229	0	1	0	0
1230	0	1	0	0
1231	1	0	1	0
1232	1	0	1	0
1233	1	0	1	0
1234	0	1	0	0
1235	0	1	0	0
1236	0	1	0	0
1237	0	1	0	0
1238	0	1	0	0
1239	1	0	1	0
1240	0	1	0	0
1241	0	1	0	0
1242	1	0	1	0
1243	0	1	0	0
1244	0	1	0	0
1245	0	1	0	0
1246	0	1	0	0
1247	1	0	1	0
1248	1	0	1	0
1249	0	1	0	0
1250	0	1	0	0
1251	1	0	1	0
1252	0	1	0	0
1253	1	0	1	0
1254	0	1	0	0
1255	0	1	0	0
1256	1	0	1	0
1257	0	1	0	0
1258	0	1	0	0
1259	0	1	0	0
1260	0	1	0	0
1261	0	1	0	0
1262	1	0	1	0
1263	1	0	1	0
1264	0	1	0	0
1265	0	1	0	0
1266	0	1	0	0
1267	1	0	1	0
1268	1	0	1	0
1269	0	1	0	0
1270	2	0	0	1
1271	0	1	0	0
1272	0	1	0	0
1273	2	0	0	1
1274	1	0	1	0
1275	1	0	1	0
1276	1	0	1	0
1277	1	0	1	0
1278	1	0	1	0
1279	0	1	0	0
1280	1	0	1	0
1281	2	0	0	1
1282	1	0	1	0
1283	0	1	0	0
1284	1	0	1	0
1285	0	1	0	0
1286	1	0	1	0
1287	1	0	1	0
1288	1	0	1	0
1289	1	0	1	0
1290	0	1	0	0
1291	0	1	0	0
1292	0	1	0	0
1293	1	0	1	0
1294	0	1	0	0
1295	1	0	1	0
1296	1	0	1	0
1297	0	1	0	0
1298	0	1	0	0
1299	1	0	1	0
1300	0	1	0	0
1301	1	0	1	0
1302	1	0	1	0
1303	0	1	0	0
1304	0	1	0	0
1305	1	0	1	0
1306	0	1	0	0
1307	1	0	1	0
1308	0	1	0	0
1309	1	0	1	0
1310	0	1	0	0
1311	0	1	0	0
1312	1	0	1	0
1313	0	1	0	0
1314	2	0	0	1
1315	0	1	0	0
1316	1	0	1	0
1317	2	0	0	1
1318	1	0	1	0
1319	0	1	0	0
1320	1	0	1	0
1321	0	1	0	0
1322	1	0	1	0
1323	0	1	0	0
1324	0	1	0	0
1325	0	1	0	0
1326	0	1	0	0
1327	1	0	1	0
1328	0	1	0	0
1329	1	0	1	0
1330	0	1	0	0
1331	1	0	1	0
1332	0	1	0	0
1333	0	1	0	0
1334	1	0	1	0
1335	0	1	0	0
1336	1	0	1	0
1337	1	0	1	0
1338	1	0	1	0
1339	0	1	0	0
1340	2	0	0	1
1341	0	1	0	0
1342	0	1	0	0
1343	1	0	1	0
1344	0	1	0	0
1345	0	1	0	0
1346	0	1	0	0
1347	0	1	0	0
1348	0	1	0	0
1349	0	1	0	0
1350	1	0	1	0
1351	1	0	1	0
1352	1	0	1	0
1353	0	1	0	0
1354	1	0	1	0
1355	1	0	1	0
1356	1	0	1	0
1357	1	0	1	0
1358	0	1	0	0
1359	0	1	0	0
1360	1	0	1	0
1361	1	0	1	0
1362	1	0	1	0
1363	0	1	0	0
1364	2	0	0	1
1365	0	1	0	0
1366	1	0	1	0
1367	1	0	1	0
1368	1	0	1	0
1369	1	0	1	0
1370	2	0	0	1
1371	0	1	0	0
1372	1	0	1	0
1373	1	0	1	0
1374	0	1	0	0
1375	0	1	0	0
1376	1	0	1	0
1377	0	1	0	0
1378	1	0	1	0
1379	0	1	0	0
1380	1	0	1	0
1381	0	1	0	0
1382	0	1	0	0
1383	1	0	1	0
1384	2	0	0	1
1385	1	0	1	0
1386	0	1	0	0
1387	0	1	0	0
1388	0	1	0	0
1389	1	0	1	0
1390	1	0	1	0
1391	1	0	1	0
1392	0	1	0	0
1393	1	0	1	0
1394	1	0	1	0
1395	1	0	1	0
1396	1	0	1	0
1397	0	1	0	0
1398	0	1	0	0
1399	0	1	0	0
1400	1	0	1	0
1401	0	1	0	0
1402	2	0	0	1
1403	0	1	0	0
1404	0	1	0	0
1405	0	1	0	0
1406	1	0	1	0
1407	0	1	0	0
1408	0	1	0	0
1409	1	0	1	0
1410	1	0	1	0
1411	1	0	1	0
1412	2	0	0	1
1413	0	1	0	0
1414	1	0	1	0
1415	1	0	1	0
1416	1	0	1	0
1417	1	0	1	0
1418	0	1	0	0
1419	1	0	1	0
1420	1	0	1	0
1421	0	1	0	0
1422	2	0	0	1
1423	0	1	0	0
1424	1	0	1	0
1425	1	0	1	0
1426	2	0	0	1
1427	0	1	0	0
1428	0	1	0	0
1429	1	0	1	0
1430	1	0	1	0
1431	1	0	1	0
1432	0	1	0	0
1433	2	0	0	1
1434	0	1	0	0
1435	1	0	1	0
1436	1	0	1	0
1437	1	0	1	0
1438	0	1	0	0
1439	1	0	1	0
1440	1	0	1	0
1441	1	0	1	0
1442	1	0	1	0
1443	1	0	1	0
1444	1	0	1	0
1445	1	0	1	0
1446	0	1	0	0
1447	0	1	0	0
1448	2	0	0	1
1449	1	0	1	0
1450	2	0	0	1
1451	0	1	0	0
1452	1	0	1	0
1453	0	1	0	0
1454	0	1	0	0
1455	0	1	0	0
1456	2	0	0	1
1457	0	1	0	0
1458	1	0	1	0
1459	0	1	0	0
1460	0	1	0	0
1461	0	1	0	0
1462	1	0	1	0
1463	1	0	1	0
1464	1	0	1	0
1465	0	1	0	0
1466	2	0	0	1
1467	0	1	0	0
1468	1	0	1	0
1469	1	0	1	0
1470	0	1	0	0
1471	1	0	1	0
1472	1	0	1	0
1473	1	0	1	0
1474	1	0	1	0
1475	0	1	0	0
1476	0	1	0	0
1477	0	1	0	0
1478	1	0	1	0
1479	2	0	0	1
1480	0	1	0	0
1481	2	0	0	1
1482	1	0	1	0
1483	1	0	1	0
1484	1	0	1	0
1485	1	0	1	0
1486	1	0	1	0
1487	2	0	0	1
1488	2	0	0	1
1489	1	0	1	0
1490	1	0	1	0
1491	2	0	0	1
1492	0	1	0	0
1493	1	0	1	0
1494	0	1	0	0
1495	1	0	1	0
1496	0	1	0	0
1497	1	0	1	0
1498	0	1	0	0
1499	0	1	0	0
1500	0	1	0	0
1501	0	1	0	0
1502	0	1	0	0
1503	0	1	0	0
1504	2	0	0	1
1505	0	1	0	0
1506	1	0	1	0
1507	1	0	1	0
1508	0	1	0	0
1509	0	1	0	0
1510	1	0	1	0
1511	1	0	1	0
1512	1	0	1	0
1513	0	1	0	0
1514	0	1	0	0
1515	1	0	1	0
1516	1	0	1	0
1517	0	1	0	0
1518	0	1	0	0
1519	1	0	1	0
1520	2	0	0	1
1521	1	0	1	0
1522	1	0	1	0
1523	0	1	0	0
1524	0	1	0	0
1525	1	0	1	0
1526	1	0	1	0
1527	0	1	0	0
1528	0	1	0	0
1529	1	0	1	0
1530	2	0	0	1
1531	2	0	0	1
1532	1	0	1	0
1533	1	0	1	0
1534	0	1	0	0
1535	1	0	1	0
1536	0	1	0	0
1537	0	1	0	0
1538	1	0	1	0
1539	1	0	1	0
1540	1	0	1	0
1541	1	0	1	0
1542	0	1	0	0
1543	2	0	0	1
1544	0	1	0	0
1545	0	1	0	0
1546	0	1	0	0
1547	0	1	0	0
1548	1	0	1	0
1549	0	1	0	0
1550	1	0	1	0
1551	0	1	0	0
1552	2	0	0	1
1553	0	1	0	0
1554	0	1	0	0
1555	1	0	1	0
1556	2	0	0	1
1557	2	0	0	1
1558	0	1	0	0
1559	0	1	0	0
1560	2	0	0	1
1561	0	1	0	0
1562	1	0	1	0
1563	1	0	1	0
1564	1	0	1	0
1565	0	1	0	0
1566	0	1	0	0
1567	1	0	1	0
1568	2	0	0	1
1569	2	0	0	1
1570	0	1	0	0
1571	0	1	0	0
1572	1	0	1	0
1573	0	1	0	0
1574	0	1	0	0
1575	1	0	1	0
1576	0	1	0	0
1577	1	0	1	0
1578	2	0	0	1
1579	0	1	0	0
1580	1	0	1	0
1581	1	0	1	0
1582	1	0	1	0
1583	0	1	0	0
1584	1	0	1	0
1585	1	0	1	0
1586	1	0	1	0
1587	1	0	1	0
1588	1	0	1	0
1589	0	1	0	0
1590	0	1	0	0
1591	0	1	0	0
1592	0	1	0	0
1593	1	0	1	0
1594	1	0	1	0
1595	0	1	0	0
1596	0	1	0	0
1597	2	0	0	1
1598	0	1	0	0
1599	1	0	1	0
1600	2	0	0	1
1601	1	0	1	0
1602	0	1	0	0
1603	0	1	0	0
1604	1	0	1	0
1605	1	0	1	0
1606	1	0	1	0
1607	1	0	1	0
1608	0	1	0	0
1609	2	0	0	1
1610	1	0	1	0
1611	0	1	0	0
1612	0	1	0	0
1613	0	1	0	0
1614	1	0	1	0
1615	0	1	0	0
1616	0	1	0	0
1617	1	0	1	0
1618	2	0	0	1
1619	2	0	0	1
1620	0	1	0	0
1621	1	0	1	0
1622	1	0	1	0
1623	0	1	0	0
1624	1	0	1	0
1625	1	0	1	0
1626	1	0	1	0
1627	0	1	0	0
1628	1	0	1	0
1629	1	0	1	0
1630	1	0	1	0
1631	0	1	0	0
1632	1	0	1	0
1633	1	0	1	0
1634	1	0	1	0
1635	0	1	0	0
1636	0	1	0	0
1637	1	0	1	0
1638	0	1	0	0
1639	1	0	1	0
1640	2	0	0	1
1641	0	1	0	0
1642	2	0	0	1
1643	0	1	0	0
1644	1	0	1	0
1645	1	0	1	0
1646	0	1	0	0
1647	1	0	1	0
1648	0	1	0	0
1649	2	0	0	1
1650	1	0	1	0
1651	0	1	0	0
1652	0	1	0	0
1653	0	1	0	0
1654	0	1	0	0
1655	0	1	0	0
1656	0	1	0	0
1657	1	0	1	0
1658	0	1	0	0
1659	1	0	1	0
1660	1	0	1	0
1661	0	1	0	0
1662	1	0	1	0
1663	0	1	0	0
1664	0	1	0	0
1665	0	1	0	0
1666	1	0	1	0
1667	0	1	0	0
1668	0	1	0	0
1669	0	1	0	0
1670	1	0	1	0
1671	1	0	1	0
1672	1	0	1	0
1673	1	0	1	0
1674	1	0	1	0
1675	1	0	1	0
1676	0	1	0	0
1677	1	0	1	0
1678	1	0	1	0
1679	0	1	0	0
1680	0	1	0	0
1681	1	0	1	0
1682	0	1	0	0
1683	2	0	0	1
1684	1	0	1	0
1685	1	0	1	0
1686	0	1	0	0
1687	1	0	1	0
1688	0	1	0	0
1689	1	0	1	0
1690	0	1	0	0
1691	1	0	1	0
1692	0	1	0	0
1693	0	1	0	0
1694	0	1	0	0
1695	0	1	0	0
1696	0	1	0	0
1697	0	1	0	0
1698	1	0	1	0
1699	1	0	1	0
1700	0	1	0	0
1701	1	0	1	0
1702	0	1	0	0
1703	2	0	0	1
1704	1	0	1	0
1705	1	0	1	0
1706	0	1	0	0
1707	0	1	0	0
1708	0	1	0	0
1709	2	0	0	1
1710	2	0	0	1
1711	0	1	0	0
1712	1	0	1	0
1713	0	1	0	0
1714	0	1	0	0
1715	0	1	0	0
1716	0	1	0	0
1717	1	0	1	0
1718	0	1	0	0
1719	1	0	1	0
1720	2	0	0	1
1721	0	1	0	0
1722	0	1	0	0
1723	0	1	0	0
1724	0	1	0	0
1725	0	1	0	0
1726	1	0	1	0
1727	1	0	1	0
1728	0	1	0	0
1729	1	0	1	0
1730	1	0	1	0
1731	1	0	1	0
1732	1	0	1	0
1733	0	1	0	0
1734	1	0	1	0
1735	1	0	1	0
1736	1	0	1	0
1737	1	0	1	0
1738	2	0	0	1
1739	1	0	1	0
1740	0	1	0	0
1741	1	0	1	0
1742	1	0	1	0
1743	0	1	0	0
1744	2	0	0	1
1745	0	1	0	0
1746	0	1	0	0
1747	0	1	0	0
1748	0	1	0	0
1749	1	0	1	0
1750	1	0	1	0
1751	0	1	0	0
1752	1	0	1	0
1753	1	0	1	0
1754	0	1	0	0
1755	0	1	0	0
1756	2	0	0	1
1757	1	0	1	0
1758	2	0	0	1
1759	0	1	0	0
1760	0	1	0	0
1761	1	0	1	0
1762	0	1	0	0
1763	0	1	0	0
1764	1	0	1	0
1765	1	0	1	0
1766	0	1	0	0
1767	1	0	1	0
1768	1	0	1	0
1769	0	1	0	0
1770	1	0	1	0
1771	0	1	0	0
1772	2	0	0	1
1773	1	0	1	0
1774	1	0	1	0
1775	2	0	0	1
1776	0	1	0	0
1777	0	1	0	0
1778	1	0	1	0
1779	0	1	0	0
1780	1	0	1	0
1781	0	1	0	0
1782	1	0	1	0
1783	1	0	1	0
1784	1	0	1	0
1785	2	0	0	1
1786	1	0	1	0
1787	2	0	0	1
1788	1	0	1	0
1789	1	0	1	0
1790	1	0	1	0
1791	0	1	0	0
1792	2	0	0	1
1793	1	0	1	0
1794	1	0	1	0
1795	1	0	1	0
1796	0	1	0	0
1797	1	0	1	0
1798	0	1	0	0
1799	2	0	0	1
1800	0	1	0	0
1801	0	1	0	0
1802	1	0	1	0
1803	2	0	0	1
1804	1	0	1	0
1805	0	1	0	0
1806	1	0	1	0
1807	2	0	0	1
1808	2	0	0	1
1809	2	0	0	1
1810	0	1	0	0
1811	0	1	0	0
1812	2	0	0	1
1813	0	1	0	0
1814	0	1	0	0
1815	0	1	0	0
1816	2	0	0	1
1817	2	0	0	1
1818	1	0	1	0
1819	1	0	1	0
1820	0	1	0	0
1821	0	1	0	0
1822	0	1	0	0
1823	0	1	0	0
1824	0	1	0	0
1825	0	1	0	0
1826	1	0	1	0
1827	1	0	1	0
1828	0	1	0	0
1829	1	0	1	0
1830	1	0	1	0
1831	1	0	1	0
1832	1	0	1	0
1833	0	1	0	0
1834	0	1	0	0
1835	0	1	0	0
1836	0	1	0	0
1837	2	0	0	1
1838	2	0	0	1
1839	1	0	1	0
1840	0	1	0	0
1841	0	1	0	0
1842	1	0	1	0
1843	2	0	0	1
1844	0	1	0	0
1845	1	0	1	0
1846	0	1	0	0
1847	0	1	0	0
1848	0	1	0	0
1849	1	0	1	0
1850	1	0	1	0
1851	0	1	0	0
1852	0	1	0	0
1853	0	1	0	0
1854	2	0	0	1
1855	0	1	0	0
1856	2	0	0	1
1857	1	0	1	0
1858	1	0	1	0
1859	2	0	0	1
1860	1	0	1	0
1861	1	0	1	0
1862	1	0	1	0
1863	1	0	1	0
1864	1	0	1	0
1865	1	0	1	0
1866	2	0	0	1
1867	0	1	0	0
1868	2	0	0	1
1869	1	0	1	0
1870	0	1	0	0
1871	1	0	1	0
1872	2	0	0	1
1873	1	0	1	0
1874	1	0	1	0
1875	2	0	0	1
1876	0	1	0	0
1877	0	1	0	0
1878	1	0	1	0
1879	2	0	0	1
1880	1	0	1	0
1881	1	0	1	0
1882	0	1	0	0
1883	1	0	1	0
1884	1	0	1	0
1885	0	1	0	0
1886	1	0	1	0
1887	2	0	0	1
1888	1	0	1	0
1889	1	0	1	0
1890	1	0	1	0
1891	1	0	1	0
1892	0	1	0	0
1893	0	1	0	0
1894	1	0	1	0
1895	2	0	0	1
1896	1	0	1	0
1897	0	1	0	0
1898	1	0	1	0
1899	2	0	0	1
1900	2	0	0	1
1901	1	0	1	0
1902	1	0	1	0
1903	0	1	0	0
1904	2	0	0	1
1905	0	1	0	0
1906	1	0	1	0
1907	0	1	0	0
1908	1	0	1	0
1909	1	0	1	0
1910	1	0	1	0
1911	0	1	0	0
1912	1	0	1	0
1913	0	1	0	0
1914	1	0	1	0
1915	1	0	1	0
1916	1	0	1	0
1917	0	1	0	0
1918	1	0	1	0
1919	0	1	0	0
1920	0	1	0	0
1921	1	0	1	0
1922	0	1	0	0
1923	1	0	1	0
1924	1	0	1	0
1925	1	0	1	0
1926	1	0	1	0
1927	2	0	0	1
1928	0	1	0	0
1929	0	1	0	0
1930	0	1	0	0
1931	1	0	1	0
1932	2	0	0	1
1933	1	0	1	0
1934	0	1	0	0
1935	0	1	0	0
1936	2	0	0	1
1937	2	0	0	1
1938	1	0	1	0
1939	1	0	1	0
1940	1	0	1	0
1941	1	0	1	0
1942	0	1	0	0
1943	0	1	0	0
1944	1	0	1	0
1945	2	0	0	1
1946	2	0	0	1
1947	2	0	0	1
1948	1	0	1	0
1949	2	0	0	1
1950	0	1	0	0
1951	0	1	0	0
1952	2	0	0	1
1953	0	1	0	0
1954	0	1	0	0
1955	1	0	1	0
1956	2	0	0	1
1957	1	0	1	0
1958	0	1	0	0
1959	0	1	0	0
1960	2	0	0	1
1961	2	0	0	1
1962	1	0	1	0
1963	1	0	1	0
1964	1	0	1	0
1965	0	1	0	0
1966	1	0	1	0
1967	1	0	1	0
1968	0	1	0	0
1969	1	0	1	0
1970	1	0	1	0
1971	1	0	1	0
1972	0	1	0	0
1973	0	1	0	0
1974	1	0	1	0
1975	2	0	0	1
1976	0	1	0	0
1977	0	1	0	0
1978	0	1	0	0
1979	0	1	0	0
1980	0	1	0	0
1981	2	0	0	1
1982	1	0	1	0
1983	0	1	0	0
1984	2	0	0	1
1985	0	1	0	0
1986	1	0	1	0
1987	1	0	1	0
1988	1	0	1	0
1989	2	0	0	1
1990	0	1	0	0
1991	0	1	0	0
1992	0	1	0	0
1993	0	1	0	0
1994	1	0	1	0
1995	1	0	1	0
1996	1	0	1	0
1997	1	0	1	0
[truncated: 8,003 more rows]

[truncated: 13 more sheets: Figure 5c, Figure 6a, Figure 6b, Figure 6c, Figure 7a, Figure 7b, Figure 7c, Figure 7d, Figure 7e, Figure 7f, Figure 7g, Figure 7h, Figure SI18]
